# Supplementary material for: Genetic variants in melanogenesis proteins TYRP1 and TYR are associated with the golden rhesus macaque phenotype
Source: G3 (Bethesda). 2023 Jul 31;13(10):jkad168. doi: 10.1093/g3journal/jkad168 (PMC10542561; doi:10.1093/g3journal/jkad168)
Supplement: jkad168_Supplementary_Data [file jkad168_supplementary_data.zip]

Archive with 3 entries (3 files):
- SFiles_Peterson_etal.zip
- STables_Peterson_etal.xlsx
- SupplementalInfo20230710.pdf
