# Supplementary material for: Genetic variants in melanogenesis proteins TYRP1 and TYR are associated with the golden rhesus macaque phenotype
Source: G3 (Bethesda). 2023 Jul 31;13(10):jkad168. doi: 10.1093/g3journal/jkad168 (PMC10542561; doi:10.1093/g3journal/jkad168)
Supplement: jkad168_Supplementary_Data [file jkad168_supplementary_data.zip › STables_Peterson_etal.xlsx]

## Sheet: Supplementary Table 1
TYRP1 Pathogenic Mutations (HGMD)
A24T
C30R
D86Y
R93H
R114C
E140term
R153C
R164G
S166term
V189D
H215Y
H224R
T253M
C261G
G267E
S270R
N285term
C290Y
E307K
D308N
R326H
Q331term
P346R
R356N
R356term
G361A
T366M
R374term
N378T
H381Y
N396D
T405N
A409V
E413K
M452V
G485A
R505C
Q512term
P513R
Y519term
E527N

## Sheet: Supplementary Table 2
			Fovea (µm)			Total Retinal Thickness (µm)				Inner Retinal Thickness (µm)				Outer Nuclear Layer Thickness (µm)				Inner/Outer Segment Thickness (µm)
ID	Age (years)	TYRP1 Genotype	DepthTemp	DepthNasal	Width	Foveal center	Central 1 mm	1-3 mm Annulus	3-6 mm Annulus	Foveal center	Central 1 mm	1-3 mm Annulus	3-6 mm Annulus	Foveal center	Central 1 mm	1-3 mm Annulus	3-6 mm Annulus	Foveal center	Central 1 mm	1-3 mm Annulus	3-6 mm Annulus
m08424	16	p.Leu415Pro/ p.Leu415Pro	35	85	1.5	243	274	311	282.75	36	97	158.75	150	110	86	67	52.25	80	69	68	66.25
m08394	13	p.Leu415Pro/ p.Leu415Pro	116	139	1.5	213	282	332.25	293.75	13	98	176.75	156.75	95	87	68.25	57.5	72	74	69.25	65.5
m08362	16	p.Asp343Gly/p.Leu415Pro	113	126	2	197	249	320.5	292.5	19	77	164.5	153	75	74	66.25	54.75	85	72	66.5	65.75
m08339	8	p.Asp343Gly/p.Asp343Gly	116	120	2	205	261	328.75	299.25	15	81	170.75	155	87	80	69	61	82	84	75	70.5
Controls (mean)	7.3	-	129.9	141.8	1.95	210.07	269	339.26	310.01	14.37	79.48	176.82	163.86	85.89	85.3	71.99	58.69	95.41	90.04	78.93	72.89
Controls (SE)	0.4	-	2.2	1.9	0.05	1.83	3.17	3.58	1.76	0.69	2.37	1.19	1.18	2.07	1.46	1.12	0.86	1.01	0.93	0.82	0.63
Controls (Min)	4	-	109	121	1.5	193	245	262.5	288.25	8	64	167.25	150.5	67	71	62	48.75	84	79	72.25	68.5
Controls (Max)	9	-	158	164	2.7	230	301	362.5	332.5	23	110	192.25	176.25	112	103	87.25	69.75	111	102	89.25	80.75

## Sheet: Supplementary Table 3
Chr	Position	Ref	Alt	Control_AF	Golden_AF	GEMMA_p_lrt	GEMMA_p_score	GEMMA_beta	GEMMA_se	GEMMA_logl_H1	GEMMA_l_remle	GEMMA_l_mle	GEMMA_p_wald	PLINK_Pvalue	PLINK_OR
15	50841467	G	A	0.02978	0.4032	1.13569e-29	1.13634e-26	0.159187	0.013471	1185.47	1.94938	1.95242	5.09361e-31	2.922e-54	22.01
15	51320426	T	C	0.0411	0.4839	8.01202e-28	9.07238e-24	0.144047	0.0121807	1181.24	1.53606	1.53697	4.62175e-31	3.222e-57	21.87
15	85649930	T	C	0.04147	0.5	6.93362e-26	3.63063e-22	0.134105	0.011781	1176.82	1.56098	1.56366	5.58158e-29	1.161e-56	23.11
15	76971910	G	A	0.1351	0.8548	2.90335e-24	2.1328e-21	0.0767028	0.00708813	1173.12	1.73983	1.74256	1.95776e-26	3.183e-56	37.7
15	77190957	G	C	0.1383	0.875	3.47815e-19	3.40395e-17	0.0668397	0.00705797	1161.55	1.88692	1.89086	9.0409e-21	2.05e-52	43.6
15	72281166	G	C	0.2126	0.9516	2.89811e-17	9.24963e-16	0.0559782	0.00633436	1157.18	2.04563	2.04863	2.40559e-18	3.255e-43	72.86
15	38878174	G	C	0.1124	0.6333	1.02135e-16	1.69107e-15	0.0690728	0.00803087	1155.94	2.17308	2.17877	1.77261e-17	3.811e-34	13.64
15	47318314	G	A	0.2316	0.9032	1.18812e-16	1.25047e-15	0.0482189	0.00566746	1155.79	2.30905	2.31454	3.83496e-17	3.415e-34	30.96
16	70595597	G	A	0.008825	0.15	6.01993e-16	2.85572e-15	0.183923	0.0224045	1154.19	2.58382	2.59304	4.36608e-16	1.499e-24	19.82
15	72363443	G	A	0.2362	0.9516	1.94884e-14	2.85375e-13	0.0483103	0.0060518	1150.77	2.12777	2.13157	2.61636e-15	4.579e-38	63.59
15	87446088	G	A	0.01636	0.25	2.84109e-14	2.58297e-13	0.136367	0.0173276	1150.4	2.22456	2.23141	6.28303e-15	2.25e-36	20.04
15	93492912	G	A	0.0135	0.1964	3.61777e-14	1.29064e-13	0.145011	0.0188757	1150.16	2.58749	2.59693	2.62576e-14	2.213e-26	17.87
15	53928479	T	A	0.2945	0.9194	6.59914e-14	3.94069e-13	0.0430309	0.00559901	1149.57	2.3617	2.36692	2.56653e-14	3.696e-26	27.32
15	58733274	T	C	0.2966	0.9677	7.95069e-14	7.46787e-13	0.042728	0.00552138	1149.39	2.21989	2.22462	1.71558e-14	9.856e-30	71.16
15	78857245	C	A	0.291	0.9516	2.59207e-13	1.78263e-12	0.043041	0.00570522	1148.22	2.28266	2.28674	7.3916e-14	3.46e-29	47.92
15	79117676	G	C	0.07312	0.4194	2.68928e-13	9.01085e-13	0.0699333	0.00942293	1148.19	2.55666	2.56284	1.82309e-13	2.067e-23	9.154
15	78871104	T	C	0.2841	0.9516	3.80132e-13	2.97183e-12	0.0427337	0.00568348	1147.85	2.23836	2.24268	8.91007e-14	4.076e-30	49.55
15	54924553	T	C	0.06073	0.4032	5.28096e-12	1.75138e-11	0.0710413	0.0101003	1145.27	2.47519	2.48141	2.91195e-12	1.171e-26	10.45
15	78621887	T	C	0.07521	0.4516	8.30297e-12	3.47969e-11	0.0644012	0.00918723	1144.82	2.38213	2.38723	3.43384e-12	1.052e-26	10.13
12	49864109	T	C	0.02192	0.1833	9.6217e-12	2.10793e-11	0.117722	0.0171136	1144.68	2.71021	2.71772	8.46276e-12	1.849e-15	10.02
15	61504744	T	G	0.3224	0.8833	3.61744e-11	9.86223e-11	0.0375003	0.00557127	1143.38	2.53233	2.53847	2.29965e-11	6.933e-20	15.92
15	72510596	G	A	0.277	0.9516	4.8391e-11	2.46411e-10	0.0388904	0.00571608	1143.1	2.29084	2.29548	1.41034e-11	3.867e-31	51.33
9	14355341	T	C	0.01511	0.1774	6.20197e-11	1.23223e-10	0.129356	0.0195924	1142.86	2.70503	2.71252	5.40202e-11	2.149e-21	14.05
15	46759287	G	A	0.03861	0.36	7.40532e-11	2.57498e-10	0.0798597	0.0119671	1142.68	2.41335	2.42071	3.38007e-11	2.289e-28	14.01
15	96908050	T	C	0.0381	0.3667	7.93035e-11	6.08901e-10	0.0893512	0.0130956	1142.62	2.15939	2.16442	1.23765e-11	1.23e-34	14.62
15	79075696	T	C	0.06801	0.3966	1.3515e-10	3.07761e-10	0.0622408	0.00955745	1142.09	2.59062	2.59756	9.73137e-11	2.456e-21	9.005
15	49444651	T	C	0.06133	0.4032	1.91054e-10	4.79362e-10	0.0670736	0.0103471	1141.76	2.52217	2.52817	1.18148e-10	2.283e-26	10.34
15	78871088	T	G	0.2777	0.9483	1.93877e-10	1.08914e-09	0.038214	0.00576635	1141.74	2.24404	2.24862	4.58919e-11	6.391e-29	47.68
15	76469200	T	C	0.2562	0.871	3.24123e-10	8.7198e-10	0.0364319	0.00567842	1141.24	2.48349	2.48989	1.81303e-10	2.33e-27	19.6
15	28271911	G	A	0.07611	0.5	5.43086e-10	1.92071e-09	0.0606327	0.00947654	1140.74	2.35629	2.36215	2.03008e-10	8.682e-33	12.14
15	78682374	T	C	0.08323	0.7105	5.65131e-10	2.44464e-09	0.0574512	0.00894966	1140.7	2.31042	2.31552	1.77254e-10	5.533e-41	27.04
14	114265662	T	C	0.01474	0.1774	7.16785e-10	1.31741e-09	0.121533	0.0195168	1140.46	2.67723	2.68369	5.98042e-10	6.602e-22	14.42
15	47308413	T	G	0.09025	0.4194	7.45771e-10	1.34954e-09	0.0530583	0.00853476	1140.43	2.6947	2.70181	6.37968e-10	3.197e-18	7.28
15	41457804	G	A	0.1636	0.6333	8.07003e-10	1.85539e-09	0.0430756	0.00689312	1140.35	2.54178	2.54816	5.21336e-10	1.19e-21	8.834
15	84356365	T	C	0.1114	0.5517	9.15904e-10	2.77566e-09	0.0526773	0.0083857	1140.23	2.42008	2.42639	4.24599e-10	1.158e-24	9.815
15	43720981	TC	T	0.1899	0.6613	2.4965e-09	5.49323e-09	0.0391595	0.00645604	1139.25	2.54436	2.55009	1.61865e-09	2.97e-20	8.33
15	76322120	T	C	0.2851	0.9194	4.09045e-09	1.26098e-08	0.033982	0.0056057	1138.77	2.37983	2.38604	1.65357e-09	2.5e-27	28.59
15	47386653	T	C	0.1267	0.5	4.85251e-09	1.02001e-08	0.045523	0.00764922	1138.6	2.55607	2.56198	3.22624e-09	1.089e-17	6.895
15	69908602	T	G	0.1105	0.5323	5.04575e-09	1.46898e-08	0.0499785	0.00831251	1138.56	2.40707	2.41207	2.23397e-09	2.244e-24	9.156
15	44052268	T	C	0.1611	0.629	5.18894e-09	1.36443e-08	0.0418309	0.00699005	1138.54	2.45285	2.45821	2.6463e-09	2.386e-22	8.827
6	61372411	G	A	0.008994	0.14	9.45926e-09	1.62045e-08	0.134849	0.0232289	1137.95	2.66067	2.66783	7.66022e-09	2.071e-18	17.94
15	60263347	T	C	0.09606	0.4839	9.7101e-09	2.60345e-08	0.0496573	0.00843127	1137.93	2.43296	2.43902	4.65831e-09	2.678e-23	8.822
12	127135347	T	G	0.01127	0.1129	1.38271e-08	2.16263e-08	0.129926	0.0226953	1137.58	2.72375	2.73163	1.22259e-08	3.408e-12	11.17
1	104060539	G	A	0.01023	0.09677	1.3884e-08	1.94699e-08	0.134143	0.0235192	1137.58	2.86061	2.86856	1.38216e-08	4.127e-10	10.37
15	75325356	G	A	0.343	0.8833	1.82241e-08	3.35449e-08	0.0323865	0.00567126	1137.32	2.60098	2.60687	1.32683e-08	3.936e-18	14.5
15	83486456	G	C	0.1855	0.6167	1.99824e-08	3.52428e-08	0.0391004	0.00687594	1137.23	2.62599	2.63214	1.5241e-08	5.139e-17	7.064
12	124230456	G	A	0.00873	0.08065	3.52083e-08	4.67234e-08	0.146256	0.0264217	1136.68	2.93605	2.94425	3.59214e-08	1.848e-08	9.961
9	125480201	T	C	0.00873	0.1129	4.38412e-08	6.56488e-08	0.143908	0.0260597	1136.46	2.72351	2.73003	3.86754e-08	2.341e-15	14.45

## Sheet: Supplementary Table 4
Chrom	Position	Ref	Var	Gene	cDNA Change	Protein Change	Allele count (ONPRC; CPRC)	Allele Frequency (ONPRC; CPRC)	Observed Homozygotes (#)
15	70896443	T	C	TYRP1	c.32A>G	p.Tyr11Cys	1; 0	.0005; 0	0
15	70896224	C	A	TYRP1	c.251G>T	p.Arg84Ile	4; 0	0.0021; 0	0
15	70896223	T	A	TYRP1	c.252A>T	p.Arg84Ser	4; 0	0.0021; 0	0
15	70894881	G	A	TYRP1	c.436C>T	p.Arg146Trp	4; 0	0.0022; 0	0
15	70894800	C	T	TYRP1	c.517G>A	p.Asp173Asn	0; 1	0; 0.0053	0
15	70889560	G	A	TYRP1	c.976C>T	p.Arg326Cys	1; 0	0.0006; 0	0
15	70889517	C	T	TYRP1	c.1019G>A	p.Gly340Asp	1; 0	0.0006; 0	0
15	70889508	T	C	TYRP1	c.1028A>G	p.Asp343Gly	46; 0	0.0246; 0	1
15	70887219	A	G	TYRP1	c.1244T>C	p.Leu415Pro	69; 2	0.0367; 0.0106	3

## Sheet: Supplementary Table 5
Chr	Position	Ref	Alt	Control_AF	Golden_AF	PLINK_Pvalue	PLINK_OR
15	76908555	A	T	0.1023	0.9	6.682e-10	79
15	76908556	A	C	0.1023	0.9	6.682e-10	79
15	74942409	G	T	0.131	0.9167	1.381e-09	73
1	205916365	G	A	0.08511	0.7143	3.786e-09	26.88
15	64166342	C	CAATTCAGTTGGAA	0.1098	0.8333	5.556e-09	40.56
15	77234981	C	T	0.1125	0.7857	1.363e-08	28.93
15	78348152	G	A	0.1	0.6875	1.456e-08	19.8
15	84465545	C	T	0.07843	0.625	1.573e-08	19.58
15	75084155	C	T	0.125	0.8333	2.9e-08	35
15	81563701	C	G	0.2188	1	3.04e-08	NA
15	76907833	A	G	0.1279	0.7857	3.588e-08	25

## Sheet: Supplementary Table 6
Chr	Position	Ref	Alt	Control_AF	Golden_AF	PLINK_Pvalue	PLINK_OR
14	81137767	C	G	0.1321	1	6.656e-08	NA
14	81137714	A	C	0.1429	1	2.324e-07	NA
14	82880400	G	A	0.1471	1	2.894e-07	NA
14	82259470	G	A	0.1518	1	3.225e-07	NA
14	82258947	C	T	0.1509	1	3.531e-07	NA
14	81436312	G	C	0.1489	1	4.351e-07	NA

## Sheet: Supplementary Table 7
Conserved RoH	Chrom	Position	Ref	Alt	Variant Class	Gene/Transcript	Position/Consequence	Overlapping Regulatory Region
14:80150162-83300782	14	81605583	A	T
	14	81846013	G	A	intron_variant	GRM5
	14	81867287	T	A	intron_variant	GRM5
	14	82040008	C	T	intron_variant	GRM5	c.662-68949G>A
	14	82096091	T	C	intron_variant	GRM5	c.661+80832A>G
	14	82311436	C	G	missense_variant	TYR	c.768C>G; p.His256Gln
	14	82635843	C	A				GH11J089501
	14	82945597	T	G				GH02J095633
	14	83175495	C	T	intron_variant	ENSMMUG00000051175	c.442-8619C>T	GH02J095633
15:86226854-72983114	15	68717408	A	G	intergenic_region	ENSMMUG00000055407-U2	n.71062918_71062919insA
	15	68743469	G	T	intron_variant/downstream_gene_variant	FREM1/U6	c.1146+76G>T/n.*678C>A
	15	69144793	T	C	intergenic_region	ZDHHC21-ENSMMUG00000056734	n.69144793T>C
	15	69421384	C	G	intron_variant	NFIB	c.604+4069C>G
	15	69421385	T	A	intron_variant	NFIB	c.604+4070T>A
	15	70067915	C	T	intron_variant	ENSMMUG00000054833	n.688-3610G>A
	15	70124713	G	A	intron_variant	ENSMMUG00000054833	n.115+21612C>T
	15	70222805	G	T	intergenic_region	ENSMMUG00000054833-MPDZ	n.70222805G>T
	15	70235442	C	T	intergenic_region	ENSMMUG00000054833-MPDZ	n.70235442C>T	GH09J013357
	15	70286209	T	C	intergenic_region	ENSMMUG00000054833-MPDZ	n.70286209T>C
	15	70303518	G	GA	upstream_gene_variant/intergenic_region	MPDZ/ENSMMUG00000054833-MPDZ	c.-3595_-3594insA/n.70303518_70303519insA
	15	70889508	T	C	missense_variant	TYRP1	c.1028A>G; p.Asp343Gly
	15	71062918	G	GA	intergenic_region	ENSMMUG00000055407-U2	n.71062918_71062919insA
	15	71112626	G	T		ENSMMUG00000055407-U2
	15	71714555	C	T	intergenic_region	ENSMMUG00000055307-ENSMMUG00000056523	n.71714555C>T
15:68858125-71300930	15	69760555	T	C	intergenic_region	NFIB-ENSMMUG00000055603	n.69760555T>C
	15	70554402	T	G	intergenic_region	MPDZ-LURAP1L	n.70554402T>G	GH09J013033
	15	70887219	A	G	missense_variant	TYRP1	c.1244T>C; p.Leu415Pro
	15	70979911	T	C	intron_variant	ENSMMUG00000062367	n.528-3751T>C
	15	71134175	C	T	intergenic_region	ENSMMUG00000055407-U2	n.71134175C>T

## Sheet: Supplementary Table 8
mGAP Alias	Application	SRA_BioProject	SRA_BioSample	SRA_Accession	Sex	Notes
m00212	GBS	PRJNA382404	SAMN07304995	SRR5794939	Male	Golden
m00293	GBS	PRJNA382404	SAMN07305076	SRR5795025	Male	Golden
m00522	GBS	PRJNA382404	SAMN07780413	SRR6166596	Male	Golden
m00574	GBS	PRJNA382404	SAMN09993135	SRR7809795	Female	Golden
m00772	GBS	PRJNA382404	SAMN09993218	SRR7809814	Female	Golden
m00928	GBS	PRJNA382404	SAMN09993274	SRR7810001	Male	Golden
m01062	GBS	PRJNA382404	SAMN09993416	SRR7808757	Female	Golden
m01202	GBS	PRJNA382404	SAMN09993570	SRR7808593	Female	Golden
m02222	GBS	PRJNA382404	SAMN11173266	SRR8754142	Female	Golden
m05094	GBS	PRJNA382404	SAMN29418427	SRR24234386	Female	Golden
m08329	GBS	PRJNA382404	SAMN29405041	SRR24234405	Female	Golden
m08339	GBS	PRJNA382404	SAMN29405051	SRR24218410	Male	Golden
m08374	GBS	PRJNA382404	SAMN29418392	SRR24218406	Female	Golden
m08378	GBS	PRJNA382404	SAMN29418396	SRR24234406	Female	Golden
m08380	GBS	PRJNA382404	SAMN29418398	SRR24218405	Female	Golden
m08383	GBS	PRJNA382404	SAMN29418401	SRR24218398	Female	Golden
m08387	GBS	PRJNA382404	SAMN29418405	SRR24218414	Male	Golden
m08392	GBS	PRJNA382404	SAMN29418410	SRR24218400	Female	Golden
m08394	GBS	PRJNA382404	SAMN29418412	SRR24218408	Female	Golden
m08396	GBS	PRJNA382404	SAMN29418414	SRR24218399	Male	Golden
m08398	GBS	PRJNA382404	SAMN29418416	SRR24218412	Female	Golden
m08401	GBS	PRJNA382404	SAMN29418419	SRR24218403	Female	Golden
m08407	GBS	PRJNA382404	SAMN29418425	SRR24218413	Male	Golden
m08417	GBS	PRJNA382404	SAMN29418437	SRR24218409	Female	Golden
m08418	GBS	PRJNA382404	SAMN29418438	SRR24218415	Male	Golden
m08424	GBS	PRJNA382404	SAMN29418444	SRR24218402	Female	Golden
m08436	GBS	PRJNA382404	SAMN29418456	SRR24218404	Female	Golden
m08440	GBS	PRJNA382404	SAMN29418460	SRR24218407	Female	Golden
m09638	GBS	PRJNA382404	SAMN34253015	SRR24218385	Male	Golden
m09644	GBS	PRJNA382404	SAMN34253022	SRR24218368	Female	Golden
m09651	GBS	PRJNA382404	SAMN34253030	SRR24218388	Male	Golden
m00004	GBS	PRJNA382404	SAMN07175275	SRR7808867	Male
m00005	GBS	PRJNA382404	SAMN07175276	SRR24234368	Female
m00006	GBS	PRJNA382404	SAMN07175277	SRR24234392	Female
m00008	GBS	PRJNA382404	SAMN07175279	SRR7808783	Male
m00009	GBS	PRJNA382404	SAMN07175280	SRR7808806	Male
m00010	GBS	PRJNA382404	SAMN07175281	SRR7808811	Female
m00016	GBS	PRJNA382404	SAMN07175287	SRR7808808	Male
m00023	GBS	PRJNA382404	SAMN07304925	SRR5795024	Male
m00026	GBS	PRJNA381498	SAMN06697881	SRR5428109	Male
m00027	GBS	PRJNA382404	SAMN07304926	SRR5795091,SRR7808859	Male
m00028	GBS	PRJNA382404	SAMN07304927	SRR5794879	Male
m00029	GBS	PRJNA382404	SAMN07304928	SRR5794917,SRR7808871	Male
m00031	GBS	PRJNA382404	SAMN07304929	SRR5794857	Male
m00032	GBS	PRJNA381498	SAMN06697882	SRR5428108	Male
m00036	GBS	PRJNA382404	SAMN07175272	SRR7808872	Male
m00037	GBS	PRJNA382404	SAMN07175273	SRR7808873	Male
m00038	GBS	PRJNA381498	SAMN06678356	SRR5428107	Female
m00039	GBS	PRJNA381498	SAMN06678357	SRR5428106	Female
m00040	GBS	PRJNA381498	SAMN06678358	SRR5428105	Female
m00042	GBS	PRJNA381498	SAMN06678360	SRR5428103	Male
m00043	GBS	PRJNA381498	SAMN06678361	SRR5428102	Male
m00044	GBS	PRJNA381498	SAMN06678362	SRR5428101	Female
m00045	GBS	PRJNA381498	SAMN06678363	SRR5428100	Male
m00046	GBS	PRJNA381498	SAMN06678364	SRR5428099	Male
m00048	GBS	PRJNA381498	SAMN06678366	SRR5428097	Female
m00049	GBS	PRJNA381498	SAMN06678367	SRR5428096	Female
m00051	GBS	PRJNA381498	SAMN06678369	SRR5428094	Male
m00052	GBS	PRJNA381498	SAMN06678370	SRR5428093	Male
m00053	GBS	PRJNA381498	SAMN06678371	SRR5428092	Female
m00054	GBS	PRJNA381498	SAMN06678372	SRR5428091	Female
m00055	GBS	PRJNA381498	SAMN06678373	SRR5428090	Male
m00056	GBS	PRJNA381498	SAMN06678374	SRR5428089	Male
m00057	GBS	PRJNA381498	SAMN06678375	SRR5428088	Female
m00058	GBS	PRJNA381498	SAMN06678376	SRR5428087	Female
m00059	GBS	PRJNA381498	SAMN06678377	SRR5428086	Female
m00060	GBS	PRJNA381498	SAMN06678378	SRR5428085	Male
m00062	GBS	PRJNA381498	SAMN06697883	SRR5428083	Male
m00063	GBS	PRJNA381498	SAMN06697884	SRR5428082	Male
m00064	GBS	PRJNA381498	SAMN06697885	SRR5428081	Male
m00065	GBS	PRJNA381498	SAMN06697886	SRR5428080	Female
m00066	GBS	PRJNA381498,PRJNA382404	SAMN06697887	SRR5428079,SRR7808813	Male
m00067	GBS	PRJNA381498	SAMN06697888	SRR5428078	Male
m00068	GBS	PRJNA381498	SAMN06697889	SRR5428077	Male
m00069	GBS	PRJNA381498	SAMN06697890	SRR5428076	Female
m00070	GBS	PRJNA381498	SAMN06697891	SRR5428075	Female
m00071	GBS	PRJNA381498	SAMN06697892	SRR5428074	Female
m00072	GBS	PRJNA381498	SAMN06697893	SRR5428073	Male
m00073	GBS	PRJNA381498	SAMN06697894	SRR5428072	Female
m00074	GBS	PRJNA381498,PRJNA382404	SAMN06697895	SRR5428071,SRR7808830	Female
m00077	GBS	PRJNA381498	SAMN06697898	SRR5428068	Male
m00078	GBS	PRJNA381498	SAMN06697899	SRR5428067	Male
m00079	GBS	PRJNA381498	SAMN06697900	SRR5428066	Female
m00080	GBS	PRJNA381498	SAMN06697901	SRR5428065	Female
m00081	GBS	PRJNA381498	SAMN06697902	SRR5428064	Male
m00082	GBS	PRJNA381498,PRJNA382404	SAMN06697903	SRR5428063,SRR7808831	Male
m00083	GBS	PRJNA381498	SAMN06697904	SRR5428062	Male
m00084	GBS	PRJNA381498	SAMN06697905	SRR5428061	Female
m00085	GBS	PRJNA381498	SAMN06697906	SRR5428060	Female
m00086	GBS	PRJNA381498	SAMN06697907	SRR5428059	Male
m00087	GBS	PRJNA381498	SAMN06697908	SRR5428058	Male
m00088	GBS	PRJNA381498	SAMN06697909	SRR5428057	Male
m00089	GBS	PRJNA381498	SAMN06697910	SRR5428056	Female
m00090	GBS	PRJNA381498	SAMN06697911	SRR5428055	Female
m00091	GBS	PRJNA381498	SAMN06697912	SRR5428054	Female
m00092	GBS	PRJNA381498	SAMN06697913	SRR5428053	Female
m00093	GBS	PRJNA381498	SAMN06697914	SRR5428052	Female
m00094	GBS	PRJNA381498	SAMN06697915	SRR5428051	Male
m00095	GBS	PRJNA381498	SAMN06697916	SRR5428050	Female
m00096	GBS	PRJNA381498	SAMN06697917	SRR5428049	Female
m00097	GBS	PRJNA381498	SAMN06697918	SRR5428048	Female
m00098	GBS	PRJNA381498	SAMN06697919	SRR5428047	Female
m00099	GBS	PRJNA381498,PRJNA382404	SAMN06697920	SRR5428046,SRR7808827	Female
m00100	GBS	PRJNA381498	SAMN06697921	SRR5428045	Female
m00101	GBS	PRJNA381498	SAMN06697922	SRR5428044	Male
m00102	GBS	PRJNA381498	SAMN06697923	SRR5428043	Female
m00103	GBS	PRJNA381498	SAMN06697924	SRR5428042	Female
m00104	GBS	PRJNA381498	SAMN06697925	SRR5428041	Female
m00106	GBS	PRJNA381498	SAMN06697927	SRR5428039	Female
m00107	GBS	PRJNA381498	SAMN06697928	SRR5428038	Female
m00108	GBS	PRJNA381498	SAMN06697929	SRR5428037	Male
m00109	GBS	PRJNA381498,PRJNA382404	SAMN06697930	SRR5428036,SRR7808833	Female
m00110	GBS	PRJNA381498	SAMN06697931	SRR5428035	Male
m00111	GBS	PRJNA381498	SAMN06697932	SRR5428034	Female
m00112	GBS	PRJNA381498	SAMN06697933	SRR5428033	Female
m00113	GBS	PRJNA381498	SAMN06697934	SRR5428032	Female
m00114	GBS	PRJNA381498	SAMN06697935	SRR5428031	Female
m00115	GBS	PRJNA381498,PRJNA382404	SAMN06697936	SRR5428030,SRR7808861	Female
m00116	GBS	PRJNA381498,PRJNA382404	SAMN06697937	SRR5428029,SRR7808834	Female
m00117	GBS	PRJNA381498	SAMN06697938	SRR5428028	Female
m00118	GBS	PRJNA381498,PRJNA382404	SAMN06697939	SRR5428027,SRR7808858	Female
m00119	GBS	PRJNA381498	SAMN06697940	SRR5428026	Male
m00120	GBS	PRJNA381498	SAMN06697941	SRR5428025	Female
m00121	GBS	PRJNA381498,PRJNA382404	SAMN06697942	SRR5428024,SRR7808842	Female
m00122	GBS	PRJNA381498	SAMN06697943	SRR5428023	Male
m00123	GBS	PRJNA381498,PRJNA382404	SAMN06697944	SRR5428022,SRR7808866	Male
m00125	GBS	PRJNA381498	SAMN06697946	SRR5428020	Female
m00126	GBS	PRJNA381498	SAMN06697947	SRR5428019	Male
m00127	GBS	PRJNA381498	SAMN06697948	SRR5428018	Male
m00128	GBS	PRJNA381498	SAMN06697949	SRR5428017	Male
m00129	GBS	PRJNA381498	SAMN06697950	SRR5428016	Male
m00130	GBS	PRJNA381498,PRJNA382404	SAMN06697951	SRR5428015,SRR7808824	Female
m00132	GBS	PRJNA382404	SAMN07305213	SRR7808823	Female
m00133	GBS	PRJNA382404	SAMN07305214	SRR7808805	Female
m00134	GBS	PRJNA382404	SAMN07304931	SRR5794802	Female
m00135	GBS	PRJNA382404	SAMN07305215	SRR7808844	Male
m00136	GBS	PRJNA382404	SAMN07304932	SRR5794812,SRR7808836	Female
m00137	GBS	PRJNA382404	SAMN07305216	SRR7808807	Female
m00138	GBS	PRJNA382404	SAMN07305217	SRR7808852	Male
m00139	GBS	PRJNA382404	SAMN07305218	SRR7808845	Female
m00140	GBS	PRJNA382404	SAMN07304933	SRR5794869	Male
m00141	GBS	PRJNA382404	SAMN07305219	SRR7808804	Female
m00142	GBS	PRJNA382404	SAMN07305220	SRR7808809	Female
m00143	GBS	PRJNA382404	SAMN07305221	SRR7808851	Female
m00144	GBS	PRJNA382404	SAMN07304934	SRR5794910	Female
m00145	GBS	PRJNA382404	SAMN07305222	SRR7808846	Male
m00146	GBS	PRJNA382404	SAMN07305223	SRR7808810	Female
m00147	GBS	PRJNA382404	SAMN07305224	SRR7808849	Female
m00148	GBS	PRJNA382404	SAMN07305225	SRR7808848	Female
m00149	GBS	PRJNA382404	SAMN07304935	SRR5428015,SRR7808824	Female
m00150	GBS	PRJNA382404	SAMN07304936	SRR5794812,SRR7808836	Female
m00151	GBS	PRJNA382404	SAMN07305226	SRR5794907,SRR7808841	Female
m00152	GBS	PRJNA382404	SAMN07304937	SRR5794933	Female
m00153	GBS	PRJNA382404	SAMN07305227	SRR7808847	Female
m00154	GBS	PRJNA382404	SAMN07305228	SRR7808864	Female
m00155	GBS	PRJNA382404	SAMN07304938	SRR5795096	Male
m00156	GBS	PRJNA382404	SAMN07304939	SRR5795095	Male
m00157	GBS	PRJNA382404	SAMN07304940	SRR6166525,SRR7808778	Female
m00158	GBS	PRJNA382404	SAMN07304941	SRR5795089	Female
m00159	GBS	PRJNA382404	SAMN07304942	SRR5794838,SRR7808860	Male
m00160	GBS	PRJNA382404	SAMN07304943	SRR5794893,SRR7808835	Female
m00161	GBS	PRJNA382404	SAMN07304944	SRR5795085	Male
m00162	GBS	PRJNA382404	SAMN07304945	SRR5794828	Male
m00163	GBS	PRJNA382404	SAMN07304946	SRR5794827	Male
m00164	GBS	PRJNA382404	SAMN07304947	SRR5794830	Female
m00165	GBS	PRJNA382404	SAMN07304948	SRR5794829	Male
m00166	GBS	PRJNA382404	SAMN07304949	SRR5794824	Male
m00167	GBS	PRJNA382404	SAMN07304950	SRR5794823	Male
m00168	GBS	PRJNA382404	SAMN07304951	SRR5794826	Female
m00169	GBS	PRJNA382404	SAMN07304952	SRR5794825	Female
m00170	GBS	PRJNA382404	SAMN07304953	SRR5794822	Female
m00171	GBS	PRJNA382404	SAMN07304954	SRR5794821	Female
m00172	GBS	PRJNA382404	SAMN07304955	SRR5795018	Female
m00173	GBS	PRJNA382404	SAMN07304956	SRR5795021	Female
m00174	GBS	PRJNA382404	SAMN07304957	SRR5795000	Female
m00175	GBS	PRJNA382404	SAMN07304958	SRR5795012	Male
m00176	GBS	PRJNA382404	SAMN07304959	SRR5795003	Male
m00177	GBS	PRJNA382404	SAMN07304960	SRR5795006	Male
m00178	GBS	PRJNA382404	SAMN07304961	SRR5795001	Female
m00179	GBS	PRJNA382404	SAMN07304962	SRR5795002	Male
m00180	GBS	PRJNA382404	SAMN07304963	SRR5795087	Female
m00181	GBS	PRJNA382404	SAMN07304964	SRR5795088	Male
m00182	GBS	PRJNA382404	SAMN07304965	SRR5795054	Male
m00183	GBS	PRJNA382404	SAMN07304966	SRR5795053	Female
m00184	GBS	PRJNA382404	SAMN07304967	SRR5795052	Female
m00185	GBS	PRJNA382404	SAMN07304968	SRR5795051	Female
m00186	GBS	PRJNA382404	SAMN07304969	SRR5795058	Female
m00187	GBS	PRJNA382404	SAMN07304970	SRR5795057	Female
m00188	GBS	PRJNA382404	SAMN07304971	SRR5795056	Female
m00189	GBS	PRJNA382404	SAMN07304972	SRR5795055	Female
m00190	GBS	PRJNA382404	SAMN07304973	SRR5795061	Female
m00191	GBS	PRJNA382404	SAMN07304974	SRR5794922,SRR7808825	Male
m00192	GBS	PRJNA382404	SAMN07304975	SRR5795014	Female
m00193	GBS	PRJNA382404	SAMN07304976	SRR5795015	Male
m00194	GBS	PRJNA382404	SAMN07304977	SRR5795016	Female
m00195	GBS	PRJNA382404	SAMN07304978	SRR5795017	Male
m00196	GBS	PRJNA382404	SAMN07304979	SRR5795010	Female
m00197	GBS	PRJNA382404	SAMN07304980	SRR5795011	Male
m00198	GBS	PRJNA382404	SAMN07304981	SRR5794884	Female
m00199	GBS	PRJNA382404	SAMN07304982	SRR5794914,SRR7808843	Female
m00200	GBS	PRJNA382404	SAMN07304983	SRR5795019	Female
m00201	GBS	PRJNA382404	SAMN07304984	SRR5795020	Female
m00202	GBS	PRJNA382404	SAMN07304985	SRR5794974	Female
m00203	GBS	PRJNA382404	SAMN07304986	SRR5794973	Female
m00204	GBS	PRJNA382404	SAMN07304987	SRR5794976	Female
m00205	GBS	PRJNA382404	SAMN07304988	SRR5794975	Female
m00206	GBS	PRJNA382404	SAMN07304989	SRR5794978	Female
m00207	GBS	PRJNA382404	SAMN07304990	SRR5794977	Female
m00208	GBS	PRJNA382404	SAMN07304991	SRR5794980	Female
m00209	GBS	PRJNA382404	SAMN07304992	SRR5794979	Female
m00210	GBS	PRJNA382404	SAMN07304993	SRR5794982	Male
m00211	GBS	PRJNA382404	SAMN07304994	SRR5794981	Male
m00213	GBS	PRJNA382404	SAMN07304996	SRR5794940	Male
m00214	GBS	PRJNA382404	SAMN07304997	SRR5794937	Female
m00215	GBS	PRJNA382404	SAMN07304998	SRR5794938	Male
m00216	GBS	PRJNA382404	SAMN07304999	SRR5794943	Male
m00217	GBS	PRJNA382404	SAMN07305000	SRR5794944	Female
m00218	GBS	PRJNA382404	SAMN07305001	SRR5794941	Female
m00219	GBS	PRJNA382404	SAMN07305002	SRR5794942	Female
m00220	GBS	PRJNA382404	SAMN07305003	SRR5794946	Female
m00221	GBS	PRJNA382404	SAMN07305004	SRR5794947	Female
m00222	GBS	PRJNA382404	SAMN07305005	SRR5794902	Male
m00223	GBS	PRJNA382404	SAMN07305006	SRR5794901	Female
m00224	GBS	PRJNA382404	SAMN07305007	SRR5794900	Female
m00225	GBS	PRJNA382404	SAMN07305008	SRR5794899	Male
m00226	GBS	PRJNA382404	SAMN07305009	SRR5794898	Female
m00227	GBS	PRJNA382404	SAMN07305010	SRR5794897	Female
m00228	GBS	PRJNA382404	SAMN07305011	SRR5794896	Female
m00229	GBS	PRJNA382404	SAMN07305012	SRR5794895	Female
m00230	GBS	PRJNA382404	SAMN07305013	SRR5794905	Female
m00231	GBS	PRJNA382404	SAMN07305014	SRR5794904	Male
m00232	GBS	PRJNA382404	SAMN07305015	SRR5794858	Female
m00233	GBS	PRJNA382404	SAMN07305016	SRR5794859	Female
m00234	GBS	PRJNA382404	SAMN07305017	SRR5794860	Male
m00235	GBS	PRJNA382404	SAMN07305018	SRR5794861	Male
m00236	GBS	PRJNA382404	SAMN07305019	SRR5794862	Female
m00237	GBS	PRJNA382404	SAMN07305020	SRR5794863	Female
m00238	GBS	PRJNA382404	SAMN07305021	SRR5794864	Female
m00239	GBS	PRJNA382404	SAMN07305022	SRR5794865	Female
m00240	GBS	PRJNA382404	SAMN07305023	SRR5794855	Female
m00241	GBS	PRJNA382404	SAMN07305024	SRR5795066,SRR7808869	Female
m00242	GBS	PRJNA382404	SAMN07305025	SRR5794989	Female
m00243	GBS	PRJNA382404	SAMN07305026	SRR5794959	Female
m00244	GBS	PRJNA382404	SAMN07305027	SRR5795022	Male
m00245	GBS	PRJNA382404	SAMN07305028	SRR5795004	Male
m00246	GBS	PRJNA382404	SAMN07305029	SRR5795008	Female
m00247	GBS	PRJNA382404	SAMN07305030	SRR5795005	Female
m00248	GBS	PRJNA382404	SAMN07305031	SRR5794960	Female
m00249	GBS	PRJNA382404	SAMN07305032	SRR5794945	Female
m00250	GBS	PRJNA382404	SAMN07305033	SRR5795079,SRR7808855	Female
m00251	GBS	PRJNA382404	SAMN07305034	SRR5794924,SRR7808854	Female
m00252	GBS	PRJNA382404	SAMN07305035	SRR5794840,SRR7808865	Female
m00253	GBS	PRJNA382404	SAMN07305036	SRR10402266,SRR5795064	Female
m00254	GBS	PRJNA382404	SAMN07305037	SRR5795013,SRR7808840	Female
m00255	GBS	PRJNA382404	SAMN07305038	SRR5795060,SRR7808814	Male
m00256	GBS	PRJNA382404	SAMN07305039	SRR5795068	Male
m00257	GBS	PRJNA382404	SAMN07305040	SRR5795069	Male
m00258	GBS	PRJNA382404	SAMN07305041	SRR5795068,SRR7808870	Female
m00259	GBS	PRJNA382404	SAMN07305042	SRR5795086,SRR7808832	Female
m00260	GBS	PRJNA382404	SAMN07305043	SRR10402269,SRR5795090	Female
m00261	GBS	PRJNA382404	SAMN07305044	SRR5795065	Female
m00262	GBS	PRJNA382404	SAMN07305045	SRR5794835,SRR7808863	Female
m00263	GBS	PRJNA382404	SAMN07305046	SRR5794889,SRR7808856	Male
m00264	GBS	PRJNA382404	SAMN07305047	SRR10402267,SRR5794836	Female
m00266	GBS	PRJNA382404	SAMN07305049	SRR5794801	Female
m00267	GBS	PRJNA382404	SAMN07305050	SRR5794800	Female
m00268	GBS	PRJNA382404	SAMN07305051	SRR5795106	Female
m00269	GBS	PRJNA382404	SAMN07305052	SRR5795105	Female
m00270	GBS	PRJNA382404	SAMN07305053	SRR5794894,SRR7808828	Female
m00271	GBS	PRJNA382404	SAMN07305054	SRR5794796	Female
m00272	GBS	PRJNA382404	SAMN07305055	SRR5794805	Female
m00273	GBS	PRJNA382404	SAMN07305056	SRR5794804	Female
m00274	GBS	PRJNA382404	SAMN07305057	SRR5794996	Female
m00275	GBS	PRJNA382404	SAMN07305058	SRR5794997	Male
m00276	GBS	PRJNA382404	SAMN07305059	SRR5794998	Female
m00277	GBS	PRJNA382404	SAMN07305060	SRR5794999	Female
m00278	GBS	PRJNA382404	SAMN07305061	SRR5794992	Female
m00279	GBS	PRJNA382404	SAMN07305062	SRR5794993	Female
m00280	GBS	PRJNA382404	SAMN07305063	SRR5794994	Female
m00281	GBS	PRJNA382404	SAMN07305064	SRR5794995	Female
m00282	GBS	PRJNA382404	SAMN07305065	SRR5794990	Male
m00283	GBS	PRJNA382404	SAMN07305066	SRR5794991	Female
m00284	GBS	PRJNA382404	SAMN07305067	SRR5795030	Female
m00285	GBS	PRJNA382404	SAMN07305068	SRR5795029	Female
m00286	GBS	PRJNA382404	SAMN07305069	SRR5795028	Female
m00287	GBS	PRJNA382404	SAMN07305070	SRR5795027	Female
m00288	GBS	PRJNA382404	SAMN07305071	SRR5795034	Female
m00289	GBS	PRJNA382404	SAMN07305072	SRR5795033	Female
m00290	GBS	PRJNA382404	SAMN07305073	SRR5795032	Female
m00291	GBS	PRJNA382404	SAMN07305074	SRR5795031	Male
m00292	GBS	PRJNA382404	SAMN07305075	SRR5795026	Male
m00294	GBS	PRJNA382404	SAMN07305077	SRR5794916	Male
m00295	GBS	PRJNA382404	SAMN07305078	SRR5794986,SRR7808853	Male
m00296	GBS	PRJNA382404	SAMN07305079	SRR5794915	Female
m00297	GBS	PRJNA382404	SAMN07305080	SRR5794920	Female
m00298	GBS	PRJNA382404	SAMN07305081	SRR5794921	Female
m00299	GBS	PRJNA382404	SAMN07305082	SRR5794918	Female
m00300	GBS	PRJNA382404	SAMN07305083	SRR5794919	Female
m00301	GBS	PRJNA382404	SAMN07305084	SRR5794908	Female
m00302	GBS	PRJNA382404	SAMN07305085	SRR5794909	Female
m00303	GBS	PRJNA382404	SAMN07305086	SRR5794952	Female
m00304	GBS	PRJNA382404	SAMN07305087	SRR5794951	Female
m00305	GBS	PRJNA382404	SAMN07305088	SRR5794954	Female
m00306	GBS	PRJNA382404	SAMN07305089	SRR5794953	Female
m00307	GBS	PRJNA382404	SAMN07305090	SRR5794956	Female
m00308	GBS	PRJNA382404	SAMN07305091	SRR5794955	Female
m00309	GBS	PRJNA382404	SAMN07305092	SRR5794957	Female
m00310	GBS	PRJNA382404	SAMN07305093	SRR5794949	Female
m00311	GBS	PRJNA382404	SAMN07305094	SRR5794948	Female
m00312	GBS	PRJNA382404	SAMN07305095	SRR10402270,SRR5794841	Male
m00314	GBS	PRJNA382404	SAMN07305097	SRR5795078,SRR7808862	Male
m00315	GBS	PRJNA382404	SAMN07305098	SRR5795071,SRR7808812	Female
m00316	GBS	PRJNA382404	SAMN07305099	SRR5794856,SRR7808868	Female
m00317	GBS	PRJNA382404	SAMN07305100	SRR10402272,SRR5795007	Female
m00318	GBS	PRJNA382404	SAMN07305101	SRR5794844	Female
m00319	GBS	PRJNA382404	SAMN07305102	SRR5794845	Male
m00320	GBS	PRJNA382404	SAMN07305103	SRR5794877	Female
m00321	GBS	PRJNA382404	SAMN07305104	SRR5794876	Female
m00322	GBS	PRJNA382404	SAMN07305105	SRR5794873	Male
m00323	GBS	PRJNA382404	SAMN07305106	SRR5794872	Female
m00324	GBS	PRJNA382404	SAMN07305107	SRR5794871	Female
m00325	GBS	PRJNA382404	SAMN07305108	SRR5794870	Female
m00326	GBS	PRJNA382404	SAMN07305109	SRR5794868	Female
m00327	GBS	PRJNA382404	SAMN07305110	SRR5795049	Female
m00328	GBS	PRJNA382404	SAMN07305111	SRR5795050	Male
m00329	GBS	PRJNA382404	SAMN07305112	SRR5795093	Female
m00330	GBS	PRJNA382404	SAMN07305113	SRR5795098	Female
m00331	GBS	PRJNA382404	SAMN07305114	SRR5795045	Female
m00332	GBS	PRJNA382404	SAMN07305115	SRR5795046	Male
m00333	GBS	PRJNA382404	SAMN07305116	SRR5795043	Male
m00334	GBS	PRJNA382404	SAMN07305117	SRR5795044	Female
m00335	GBS	PRJNA382404	SAMN07305118	SRR5795041	Male
m00336	GBS	PRJNA382404	SAMN07305119	SRR5795042	Male
m00337	GBS	PRJNA382404	SAMN07305120	SRR5795094	Female
m00338	GBS	PRJNA382404	SAMN07305121	SRR5795009	Female
m00339	GBS	PRJNA382404	SAMN07305122	SRR5795048	Female
m00340	GBS	PRJNA382404	SAMN07305123	SRR5795104	Male
m00341	GBS	PRJNA382404	SAMN07305124	SRR5795101	Female
m00342	GBS	PRJNA382404	SAMN07305125	SRR5795082	Female
m00343	GBS	PRJNA382404	SAMN07305126	SRR5795081	Female
m00345	GBS	PRJNA382404	SAMN07305128	SRR5795084	Male
m00346	GBS	PRJNA382404	SAMN07305129	SRR5795040	Male
m00347	GBS	PRJNA382404	SAMN07305130	SRR5795039	Male
m00348	GBS	PRJNA382404	SAMN07305131	SRR5794819	Male
m00349	GBS	PRJNA382404	SAMN07305132	SRR5794820	Male
m00350	GBS	PRJNA382404	SAMN07305133	SRR5794818	Male
m00351	GBS	PRJNA382404	SAMN07305134	SRR5794817	Male
m00352	GBS	PRJNA382404	SAMN07305135	SRR5794816	Female
m00353	GBS	PRJNA382404	SAMN07305136	SRR5794815	Female
m00354	GBS	PRJNA382404	SAMN07305137	SRR5794814	Female
m00355	GBS	PRJNA382404	SAMN07305138	SRR5794813	Male
m00356	GBS	PRJNA382404	SAMN07305139	SRR5794811	Female
m00357	GBS	PRJNA382404	SAMN07305140	SRR5794931	Female
m00358	GBS	PRJNA382404	SAMN07305141	SRR5794932	Female
m00359	GBS	PRJNA382404	SAMN07305142	SRR5794929	Female
m00360	GBS	PRJNA382404	SAMN07305143	SRR5794930	Male
m00361	GBS	PRJNA382404	SAMN07305144	SRR5794927	Male
m00362	GBS	PRJNA382404	SAMN07305145	SRR5794928	Female
m00364	GBS	PRJNA382404	SAMN07305147	SRR5794926	Male
m00365	GBS	PRJNA382404	SAMN07305148	SRR5794935	Male
m00366	GBS	PRJNA382404	SAMN07305149	SRR5794936	Male
m00367	GBS	PRJNA382404	SAMN07305150	SRR5795092,SRR7808857	Male
m00368	GBS	PRJNA382404	SAMN07305151	SRR5794888	Female
m00369	GBS	PRJNA382404	SAMN07305152	SRR5794891	Female
m00370	GBS	PRJNA382404	SAMN07305153	SRR5794890	Male
m00371	GBS	PRJNA382404	SAMN07305154	SRR5794885	Male
m00372	GBS	PRJNA382404	SAMN07305155	SRR5795067,SRR7808829	Male
m00373	GBS	PRJNA382404	SAMN07305156	SRR5794887	Male
m00374	GBS	PRJNA382404	SAMN07305157	SRR5794886	Male
m00375	GBS	PRJNA382404	SAMN07305158	SRR5795059,SRR7808838	Male
m00376	GBS	PRJNA382404	SAMN07305159	SRR5794892	Female
m00377	GBS	PRJNA382404	SAMN07305160	SRR5794934	Male
m00378	GBS	PRJNA382404	SAMN07305161	SRR5795080	Male
m00379	GBS	PRJNA382404	SAMN07305162	SRR5795070,SRR7808839	Female
m00380	GBS	PRJNA382404	SAMN07305163	SRR5795063	Male
m00381	GBS	PRJNA382404	SAMN07305164	SRR5795035	Female
m00382	GBS	PRJNA382404	SAMN07305165	SRR5795037	Male
m00383	GBS	PRJNA382404	SAMN07305166	SRR5795038	Male
m00384	GBS	PRJNA382404	SAMN07305167	SRR5794853	Female
m00385	GBS	PRJNA382404	SAMN07305168	SRR5794881	Male
m00386	GBS	PRJNA382404	SAMN07305169	SRR5794803	Male
m00387	GBS	PRJNA382404	SAMN07305170	SRR5794965	Female
m00388	GBS	PRJNA382404	SAMN07305171	SRR5794964	Female
m00389	GBS	PRJNA382404	SAMN07305172	SRR5794963	Male
m00390	GBS	PRJNA382404	SAMN07305173	SRR5794962	Male
m00391	GBS	PRJNA382404	SAMN07305174	SRR5794969	Female
m00392	GBS	PRJNA382404	SAMN07305175	SRR5794968	Female
m00393	GBS	PRJNA382404	SAMN07305176	SRR5794967	Female
m00394	GBS	PRJNA382404	SAMN07305177	SRR5794966	Female
m00395	GBS	PRJNA382404	SAMN07305178	SRR5794880	Male
m00396	GBS	PRJNA382404	SAMN07305179	SRR5794970	Male
m00397	GBS	PRJNA382404	SAMN07305180	SRR5794866	Female
m00398	GBS	PRJNA382404	SAMN07305181	SRR5795075	Female
m00399	GBS	PRJNA382404	SAMN07305182	SRR5795072	Male
m00400	GBS	PRJNA382404	SAMN07305183	SRR5795073	Female
m00401	GBS	PRJNA382404	SAMN07305184	SRR5794834	Female
m00402	GBS	PRJNA382404	SAMN07305185	SRR5794854	Female
m00403	GBS	PRJNA382404	SAMN07305186	SRR5795076	Female
m00404	GBS	PRJNA382404	SAMN07305187	SRR5795077	Female
m00405	GBS	PRJNA382404	SAMN07305188	SRR5794878	Female
m00406	GBS	PRJNA382404	SAMN07305189	SRR5795062	Female
m00407	GBS	PRJNA382404	SAMN07305190	SRR5794810	Female
m00408	GBS	PRJNA382404	SAMN07305191	SRR5795100	Female
m00409	GBS	PRJNA382404	SAMN07305192	SRR5794850	Male
m00410	GBS	PRJNA382404	SAMN07305193	SRR5794831	Female
m00411	GBS	PRJNA382404	SAMN07305194	SRR5794882	Female
m00412	GBS	PRJNA382404	SAMN07305195	SRR5794983	Male
m00413	GBS	PRJNA382404	SAMN07305196	SRR5794988	Female
m00414	GBS	PRJNA382404	SAMN07305197	SRR5794985	Female
m00415	GBS	PRJNA382404	SAMN07305198	SRR5795023	Female
m00416	GBS	PRJNA382404	SAMN07305199	SRR5794847	Female
m00417	GBS	PRJNA382404	SAMN07305200	SRR5795083	Male
m00419	GBS	PRJNA382404	SAMN07305202	SRR5794972	Female
m00420	GBS	PRJNA382404	SAMN07305203	SRR5794832	Female
m00422	GBS	PRJNA382404	SAMN07305205	SRR5794867	Male
m00423	GBS	PRJNA382404	SAMN07305206	SRR5794883	Female
m00424	GBS	PRJNA382404	SAMN07305207	SRR5794903	Female
m00425	GBS	PRJNA382404	SAMN07305208	SRR5794923	Male
m00426	GBS	PRJNA382404	SAMN07305209	SRR5794846	Male
m00427	GBS	PRJNA382404	SAMN07305210	SRR5794809	Male
m00428	GBS	PRJNA382404	SAMN07305211	SRR5794797,SRR7808826	Female
m00429	GBS	PRJNA382404	SAMN07305212	SRR5795036	Female
m00430	GBS	PRJNA382404	SAMN07780364	SRR6166548	Female
m00431	GBS	PRJNA382404	SAMN07827642	SRR7808774	Male
m00432	GBS	PRJNA382404	SAMN07827643	SRR7808777	Female
m00433	GBS	PRJNA382404	SAMN07827644	SRR7808776	Female
m00434	GBS	PRJNA382404	SAMN07827645	SRR7808786	Female
m00436	GBS	PRJNA382404	SAMN07827647	SRR7808769	Female
m00438	GBS	PRJNA382404	SAMN07827649	SRR7808787	Female
m00439	GBS	PRJNA382404	SAMN07827650	SRR7808784	Female
m00440	GBS	PRJNA382404	SAMN07827651	SRR7808785	Male
m00441	GBS	PRJNA382404	SAMN07827652	SRR7808790	Female
m00442	GBS	PRJNA382404	SAMN07827653	SRR7808791	Female
m00443	GBS	PRJNA382404	SAMN07827654	SRR7808788	Female
m00444	GBS	PRJNA382404	SAMN07827655	SRR7808789	Female
m00445	GBS	PRJNA382404	SAMN07827656	SRR7808792	Female
m00446	GBS	PRJNA382404	SAMN07827657	SRR7808793	Female
m00447	GBS	PRJNA382404	SAMN07827658	SRR7808803	Female
m00448	GBS	PRJNA382404	SAMN07827659	SRR7808802	Female
m00449	GBS	PRJNA382404	SAMN07827660	SRR7808801	Male
m00450	GBS	PRJNA382404	SAMN07827661	SRR7808800	Female
m00451	GBS	PRJNA382404	SAMN07827662	SRR7808799	Male
m00452	GBS	PRJNA382404	SAMN07827663	SRR7808798	Female
m00454	GBS	PRJNA382404	SAMN07827665	SRR7808797	Male
m00455	GBS	PRJNA382404	SAMN07827666	SRR7808796	Female
m00456	GBS	PRJNA382404	SAMN07827667	SRR7808795	Female
m00457	GBS	PRJNA382404	SAMN07827668	SRR7808794	Female
m00458	GBS	PRJNA382404	SAMN07827669	SRR7808816	Male
m00459	GBS	PRJNA382404	SAMN07827670	SRR7808817	Male
m00460	GBS	PRJNA382404	SAMN07827671	SRR7808818	Female
m00461	GBS	PRJNA382404	SAMN07827672	SRR7808819	Female
m00462	GBS	PRJNA382404	SAMN07827673	SRR7808768	Female
m00465	GBS	PRJNA382404	SAMN07827676	SRR7808771	Female
m00466	GBS	PRJNA382404	SAMN07827677	SRR7808781	Female
m00467	GBS	PRJNA382404	SAMN07827678	SRR7808770	Female
m00468	GBS	PRJNA382404	SAMN07827679	SRR7808780	Female
m00469	GBS	PRJNA382404	SAMN07827680	SRR7808773	Female
m00470	GBS	PRJNA382404	SAMN07827681	SRR7808815	Female
m00471	GBS	PRJNA382404	SAMN07827682	SRR7808820	Female
m00472	GBS	PRJNA382404	SAMN07827683	SRR7808821	Male
m00473	GBS	PRJNA382404	SAMN07827684	SRR7808779	Female
m00474	GBS	PRJNA382404	SAMN07827685	SRR7808772	Female
m00475	GBS	PRJNA382404	SAMN07827686	SRR7808775	Male
m00476	GBS	PRJNA382404	SAMN07780365	SRR6166547	Male
m00477	GBS	PRJNA382404	SAMN07780366	SRR6166550	Male
m00478	GBS	PRJNA382404	SAMN07780367	SRR6166549	Female
m00479	GBS	PRJNA382404	SAMN07780368	SRR6166552	Male
m00480	GBS	PRJNA382404	SAMN07780369	SRR6166551	Female
m00481	GBS	PRJNA382404	SAMN07780372	SRR6166556	Female
m00482	GBS	PRJNA382404	SAMN07780373	SRR6166555	Female
m00483	GBS	PRJNA382404	SAMN07780374	SRR6166542	Female
m00484	GBS	PRJNA382404	SAMN07780375	SRR6166541	Female
m00485	GBS	PRJNA382404	SAMN07780376	SRR6166540	Female
m00486	GBS	PRJNA382404	SAMN07780377	SRR6166539	Female
m00487	GBS	PRJNA382404	SAMN07780378	SRR6166546	Female
m00488	GBS	PRJNA382404	SAMN07780379	SRR6166545	Female
m00489	GBS	PRJNA382404	SAMN07780380	SRR6166544	Male
m00490	GBS	PRJNA382404	SAMN07780381	SRR6166543	Female
m00491	GBS	PRJNA382404	SAMN07780382	SRR6166538	Male
m00492	GBS	PRJNA382404	SAMN07780383	SRR6166537	Female
m00493	GBS	PRJNA382404	SAMN07780384	SRR6166579	Female
m00494	GBS	PRJNA382404	SAMN07780385	SRR6166580	Female
m00495	GBS	PRJNA382404	SAMN07780386	SRR6166577	Male
m00496	GBS	PRJNA382404	SAMN07780387	SRR6166578	Female
m00497	GBS	PRJNA382404	SAMN07780388	SRR6166583	Female
m00498	GBS	PRJNA382404	SAMN07780389	SRR6166584	Female
m00499	GBS	PRJNA382404	SAMN07780390	SRR6166581	Male
m00500	GBS	PRJNA382404	SAMN07780391	SRR6166582	Male
m00501	GBS	PRJNA382404	SAMN07780392	SRR6166585	Male
m00502	GBS	PRJNA382404	SAMN07780393	SRR6166586	Male
m00503	GBS	PRJNA382404	SAMN07780394	SRR6166558	Male
m00504	GBS	PRJNA382404	SAMN07780395	SRR6166557	Female
m00505	GBS	PRJNA382404	SAMN07780396	SRR6166560	Female
m00507	GBS	PRJNA382404	SAMN07780398	SRR6166562	Female
m00508	GBS	PRJNA382404	SAMN07780399	SRR6166561	Female
m00509	GBS	PRJNA382404	SAMN07780400	SRR6166564	Female
m00510	GBS	PRJNA382404	SAMN07780401	SRR6166563	Female
m00511	GBS	PRJNA382404	SAMN07780402	SRR6166566	Female
m00512	GBS	PRJNA382404	SAMN07780403	SRR6166565	Female
m00513	GBS	PRJNA382404	SAMN07780404	SRR6166587	Female
m00514	GBS	PRJNA382404	SAMN07780405	SRR6166588	Female
m00515	GBS	PRJNA382404	SAMN07780406	SRR6166589	Female
m00516	GBS	PRJNA382404	SAMN07780407	SRR6166590	Female
m00517	GBS	PRJNA382404	SAMN07780408	SRR6166591	Female
m00518	GBS	PRJNA382404	SAMN07780409	SRR6166592	Male
m00519	GBS	PRJNA382404	SAMN07780410	SRR6166593	Female
m00520	GBS	PRJNA382404	SAMN07780411	SRR6166594	Female
m00521	GBS	PRJNA382404	SAMN07780412	SRR6166595	Female
m00524	GBS	PRJNA382404	SAMN07780415	SRR6166573	Female
m00525	GBS	PRJNA382404	SAMN07780416	SRR6166572	Female
m00526	GBS	PRJNA382404	SAMN07780417	SRR6166571	Female
m00527	GBS	PRJNA382404	SAMN07780418	SRR6166570	Female
m00528	GBS	PRJNA382404	SAMN07780419	SRR6166569	Female
m00529	GBS	PRJNA382404	SAMN07780420	SRR6166568	Female
m00530	GBS	PRJNA382404	SAMN07780421	SRR6166567	Female
m00531	GBS	PRJNA382404	SAMN07780422	SRR6166576	Female
m00532	GBS	PRJNA382404	SAMN07780423	SRR6166575	Male
m00533	GBS	PRJNA382404	SAMN07780424	SRR5794839,SRR7808782	Female
m00534	GBS	PRJNA382404	SAMN07780425	SRR6166526	Female
m00535	GBS	PRJNA382404	SAMN07780426	SRR6166523	Female
m00536	GBS	PRJNA382404	SAMN07780427	SRR6166524	Female
m00537	GBS	PRJNA382404	SAMN07780428	SRR6166521	Female
m00538	GBS	PRJNA382404	SAMN07780429	SRR6166522	Female
m00539	GBS	PRJNA382404	SAMN07780430	SRR6166519	Female
m00540	GBS	PRJNA382404	SAMN07780431	SRR6166520	Female
m00541	GBS	PRJNA382404	SAMN07780432	SRR6166517	Female
m00542	GBS	PRJNA382404	SAMN07780433	SRR6166518	Female
m00543	GBS	PRJNA382404	SAMN07780434	SRR6166508	Female
m00544	GBS	PRJNA382404	SAMN07780435	SRR6166507	Female
m00545	GBS	PRJNA382404	SAMN07780436	SRR6166510	Female
m00546	GBS	PRJNA382404	SAMN07780437	SRR6166509	Female
m00547	GBS	PRJNA382404	SAMN07780438	SRR6166504	Female
m00548	GBS	PRJNA382404	SAMN07780439	SRR6166503	Female
m00549	GBS	PRJNA382404	SAMN07780440	SRR6166506	Female
m00550	GBS	PRJNA382404	SAMN07780441	SRR6166505	Female
m00551	GBS	PRJNA382404	SAMN07780442	SRR6166502	Female
m00552	GBS	PRJNA382404	SAMN07780443	SRR6166501	Female
m00553	GBS	PRJNA382404	SAMN07780444	SRR6166533	Female
m00554	GBS	PRJNA382404	SAMN07780445	SRR6166534	Male
m00555	GBS	PRJNA382404	SAMN07780446	SRR6166535	Female
m00556	GBS	PRJNA382404	SAMN07780447	SRR6166536	Female
m00557	GBS	PRJNA382404	SAMN07780448	SRR6166529	Female
m00558	GBS	PRJNA382404	SAMN07780449	SRR6166530	Female
m00559	GBS	PRJNA382404	SAMN07780450	SRR6166531	Female
m00560	GBS	PRJNA382404	SAMN07780451	SRR6166532	Female
m00561	GBS	PRJNA382404	SAMN07780452	SRR6166527	Male
m00562	GBS	PRJNA382404	SAMN07780453	SRR6166528	Female
m00564	GBS	PRJNA382404	SAMN07780455	SRR6166513	Female
m00565	GBS	PRJNA382404	SAMN07780456	SRR6166512	Male
m00566	GBS	PRJNA382404	SAMN07780457	SRR6166511	Male
m00567	GBS	PRJNA382404	SAMN07780458	SRR6166516	Female
m00568	GBS	PRJNA382404	SAMN07780459	SRR6166515	Female
m00572	GBS	PRJNA382404	SAMN09993219	SRR7809819	Female
m00573	GBS	PRJNA382404	SAMN09993133	SRR7809956	Female
m00575	GBS	PRJNA382404	SAMN09993120	SRR7809967	Female
m00576	GBS	PRJNA382404	SAMN09993140	SRR7809800	Female
m00577	GBS	PRJNA382404	SAMN09993148	SRR7809836	Male
m00578	GBS	PRJNA382404	SAMN09993542	SRR7808758	Female
m00579	GBS	PRJNA382404	SAMN09993122	SRR7809968	Female
m00581	GBS	PRJNA382404	SAMN09993220	SRR7809820	Female
m00583	GBS	PRJNA382404	SAMN09993276	SRR7808482	Female
m00584	GBS	PRJNA382404	SAMN09993130	SRR7809964	Female
m00585	GBS	PRJNA382404	SAMN09993162	SRR7809991	Female
m00587	GBS	PRJNA382404	SAMN09993221	SRR7809817	Female
m00589	GBS	PRJNA382404	SAMN09993222	SRR7809818	Female
m00590	GBS	PRJNA382404	SAMN10057281	SRR24234420	Female
m00592	GBS	PRJNA382404	SAMN09993171	SRR7810008	Female
m00593	GBS	PRJNA382404	SAMN09993123	SRR7810002	Female
m00594	GBS	PRJNA382404	SAMN10057283	SRR24234355	Male
m00595	GBS	PRJNA382404	SAMN09993126	SRR7809960	Male
m00598	GBS	PRJNA382404	SAMN09993181	SRR7809922	Male
m00601	GBS	PRJNA382404	SAMN09993166	SRR7810013	Female
m00602	GBS	PRJNA382404	SAMN09993143	SRR7809803	Female
m00605	GBS	PRJNA382404	SAMN09993543	SRR7808759	Female
m00612	GBS	PRJNA382404	SAMN09993144	SRR7809804	Female
m00614	GBS	PRJNA382404	SAMN09993211	SRR7809901	Female
m00615	GBS	PRJNA382404	SAMN07304930	SRR5795047	Female
m00616	GBS	PRJNA382404	SAMN09993188	SRR7809952	Male
m00617	GBS	PRJNA382404	SAMN09993187	SRR7809953	Female
m00618	GBS	PRJNA382404	SAMN09993186	SRR7809950	Female
m00619	GBS	PRJNA382404	SAMN09993185	SRR7809951	Female
m00620	GBS	PRJNA382404	SAMN09993184	SRR7809921	Female
m00621	GBS	PRJNA382404	SAMN09993183	SRR7809920	Female
m00622	GBS	PRJNA382404	SAMN09993182	SRR7809923	Male
m00623	GBS	PRJNA382404	SAMN09993180	SRR7809925	Male
m00624	GBS	PRJNA382404	SAMN09993338	SRR7808749	Female
m00625	GBS	PRJNA382404	SAMN09993179	SRR7809924	Female
m00626	GBS	PRJNA382404	SAMN09993178	SRR7809927	Female
m00627	GBS	PRJNA382404	SAMN09993177	SRR7809926	Female
m00628	GBS	PRJNA382404	SAMN09993176	SRR7809929	Female
m00629	GBS	PRJNA382404	SAMN09993175	SRR7809928	Female
m00630	GBS	PRJNA382404	SAMN09993174	SRR7810021	Female
m00631	GBS	PRJNA382404	SAMN09993173	SRR7810022	Female
m00632	GBS	PRJNA382404	SAMN09993172	SRR7810007	Female
m00633	GBS	PRJNA382404	SAMN09993170	SRR7810009	Male
m00634	GBS	PRJNA382404	SAMN09993169	SRR7810010	Female
m00635	GBS	PRJNA382404	SAMN09993168	SRR7810011	Female
m00636	GBS	PRJNA382404	SAMN09993167	SRR7810012	Female
m00637	GBS	PRJNA382404	SAMN09993165	SRR7810014	Female
m00638	GBS	PRJNA382404	SAMN09993164	SRR7809981	Male
m00639	GBS	PRJNA382404	SAMN09993163	SRR7809980	Male
m00640	GBS	PRJNA382404	SAMN09993161	SRR7809990	Female
m00641	GBS	PRJNA382404	SAMN09993160	SRR7809989	Female
m00642	GBS	PRJNA382404	SAMN09993159	SRR7809988	Male
m00643	GBS	PRJNA382404	SAMN09993158	SRR7809987	Male
m00644	GBS	PRJNA382404	SAMN09993157	SRR7809986	Female
m00645	GBS	PRJNA382404	SAMN09993156	SRR7809985	Female
m00646	GBS	PRJNA382404	SAMN09993339	SRR7808748	Female
m00647	GBS	PRJNA382404	SAMN09993155	SRR7809984	Female
m00648	GBS	PRJNA382404	SAMN09993154	SRR7809842	Male
m00649	GBS	PRJNA382404	SAMN09993340	SRR7808743	Female
m00650	GBS	PRJNA382404	SAMN09993153	SRR7809843	Female
m00651	GBS	PRJNA382404	SAMN09993152	SRR7809840	Female
m00652	GBS	PRJNA382404	SAMN09993151	SRR7809841	Female
m00653	GBS	PRJNA382404	SAMN09993150	SRR7809838	Female
m00654	GBS	PRJNA382404	SAMN09993149	SRR7809839	Female
m00655	GBS	PRJNA382404	SAMN09993147	SRR7809837	Female
m00656	GBS	PRJNA382404	SAMN09993146	SRR7809834	Male
m00657	GBS	PRJNA382404	SAMN09993145	SRR7809835	Female
m00658	GBS	PRJNA382404	SAMN09993142	SRR7809798	Female
m00659	GBS	PRJNA382404	SAMN09993141	SRR7809797	Male
m00660	GBS	PRJNA382404	SAMN09993139	SRR7809799	Male
m00661	GBS	PRJNA382404	SAMN09993138	SRR7809794	Female
m00662	GBS	PRJNA382404	SAMN09993137	SRR7809793	Female
m00663	GBS	PRJNA382404	SAMN09993136	SRR7809796	Female
m00664	GBS	PRJNA382404	SAMN09993134	SRR7809955	Female
m00665	GBS	PRJNA382404	SAMN09993132	SRR7809962	Female
m00666	GBS	PRJNA382404	SAMN09993131	SRR7809963	Female
m00667	GBS	PRJNA382404	SAMN09993129	SRR7809965	Female
m00668	GBS	PRJNA382404	SAMN09993128	SRR7809958	Male
m00669	GBS	PRJNA382404	SAMN09993127	SRR7809959	Female
m00670	GBS	PRJNA382404	SAMN09993125	SRR7809823	Female
m00671	GBS	PRJNA382404	SAMN09993124	SRR7810003	Female
m00672	GBS	PRJNA382404	SAMN09993341	SRR7808742	Male
m00673	GBS	PRJNA382404	SAMN09993121	SRR7809954	Female
m00674	GBS	PRJNA382404	SAMN09993119	SRR7809966	Female
m00675	GBS	PRJNA382404	SAMN09993118	SRR7810025	Female
m00676	GBS	PRJNA382404	SAMN09993117	SRR7809961	Female
m00677	GBS	PRJNA382404	SAMN09993116	SRR7809982	Male
m00678	GBS	PRJNA382404	SAMN09993115	SRR7809979	Male
m00679	GBS	PRJNA382404	SAMN09993544	SRR7808694	Female
m00680	GBS	PRJNA382404	SAMN09993114	SRR7809918	Female
m00681	GBS	PRJNA382404	SAMN09993113	SRR7809919	Female
m00682	GBS	PRJNA382404	SAMN09993112	SRR7809912	Female
m00683	GBS	PRJNA382404	SAMN09993111	SRR7809913	Female
m00684	GBS	PRJNA382404	SAMN09993110	SRR7809910	Female
m00685	GBS	PRJNA382404	SAMN09993109	SRR7809911	Female
m00686	GBS	PRJNA382404	SAMN09993108	SRR7809916	Female
m00687	GBS	PRJNA382404	SAMN09993107	SRR7809917	Female
m00688	GBS	PRJNA382404	SAMN09993106	SRR7809914	Female
m00689	GBS	PRJNA382404	SAMN09993105	SRR7809915	Male
m00690	GBS	PRJNA382404	SAMN09993104	SRR7809943	Female
m00691	GBS	PRJNA382404	SAMN09993103	SRR7809942	Male
m00692	GBS	PRJNA382404	SAMN09993102	SRR7809935	Female
m00693	GBS	PRJNA382404	SAMN09993101	SRR7809932	Female
m00694	GBS	PRJNA382404	SAMN09993100	SRR7809937	Female
m00695	GBS	PRJNA382404	SAMN09993099	SRR7809934	Female
m00696	GBS	PRJNA382404	SAMN09993098	SRR7809939	Female
m00697	GBS	PRJNA382404	SAMN09993097	SRR7809938	Female
m00698	GBS	PRJNA382404	SAMN09993096	SRR7809941	Female
m00699	GBS	PRJNA382404	SAMN09993095	SRR7809940	Male
m00700	GBS	PRJNA382404	SAMN11173237	SRR8754187	Female
m00701	GBS	PRJNA382404	SAMN09993094	SRR7809862	Male
m00702	GBS	PRJNA382404	SAMN09993093	SRR7809863	Female
m00703	GBS	PRJNA382404	SAMN09993092	SRR7809864	Female
m00704	GBS	PRJNA382404	SAMN09993091	SRR7809865	Female
m00705	GBS	PRJNA382404	SAMN09993090	SRR7809866	Female
m00706	GBS	PRJNA382404	SAMN09993089	SRR7809867	Male
m00707	GBS	PRJNA382404	SAMN09993088	SRR7809868	Male
m00708	GBS	PRJNA382404	SAMN09993545	SRR7808695	Male
m00709	GBS	PRJNA382404	SAMN09993087	SRR7809869	Female
m00710	GBS	PRJNA382404	SAMN09993086	SRR7809870	Female
m00711	GBS	PRJNA382404	SAMN09993085	SRR7809871	Female
m00712	GBS	PRJNA382404	SAMN09993084	SRR7809886	Male
m00713	GBS	PRJNA382404	SAMN09993083	SRR7809885	Female
m00714	GBS	PRJNA382404	SAMN09993082	SRR7809895	Male
m00715	GBS	PRJNA382404	SAMN09993081	SRR7809894	Male
m00716	GBS	PRJNA382404	SAMN09993080	SRR7809893	Female
m00717	GBS	PRJNA382404	SAMN09993079	SRR7809892	Female
m00718	GBS	PRJNA382404	SAMN09993078	SRR7809891	Female
m00719	GBS	PRJNA382404	SAMN09993077	SRR7809890	Female
m00720	GBS	PRJNA382404	SAMN09993076	SRR7809889	Female
m00721	GBS	PRJNA382404	SAMN09993075	SRR7809888	Female
m00722	GBS	PRJNA382404	SAMN09993074	SRR7810023	Female
m00723	GBS	PRJNA382404	SAMN09993073	SRR7810024	Female
m00724	GBS	PRJNA382404	SAMN09993072	SRR7810032	Female
m00725	GBS	PRJNA382404	SAMN09993071	SRR7810033	Female
m00726	GBS	PRJNA382404	SAMN09993070	SRR7810030	Female
m00727	GBS	PRJNA382404	SAMN09993069	SRR7810031	Female
m00728	GBS	PRJNA382404	SAMN09993068	SRR7810028	Female
m00729	GBS	PRJNA382404	SAMN09993067	SRR7810029	Female
m00730	GBS	PRJNA382404	SAMN09993066	SRR7810026	Female
m00732	GBS	PRJNA382404	SAMN09993064	SRR7809822	Female
m00733	GBS	PRJNA382404	SAMN09993063	SRR7809821	Male
m00735	GBS	PRJNA382404	SAMN09993062	SRR7809829	Female
m00736	GBS	PRJNA382404	SAMN09993061	SRR7809828	Female
m00737	GBS	PRJNA382404	SAMN09993342	SRR7808745	Female
m00738	GBS	PRJNA382404	SAMN09993060	SRR7809831	Male
m00739	GBS	PRJNA382404	SAMN09993059	SRR7809830	Female
m00740	GBS	PRJNA382404	SAMN09993058	SRR7809825	Female
m00741	GBS	PRJNA382404	SAMN09993546	SRR7808518	Female
m00742	GBS	PRJNA382404	SAMN09993057	SRR7809824	Female
m00743	GBS	PRJNA382404	SAMN09993056	SRR7809827	Female
m00744	GBS	PRJNA382404	SAMN09993055	SRR7809826	Female
m00745	GBS	PRJNA382404	SAMN09993054	SRR7809977	Female
m00746	GBS	PRJNA382404	SAMN09993053	SRR7809978	Female
m00747	GBS	PRJNA382404	SAMN09993052	SRR7809973	Female
m00748	GBS	PRJNA382404	SAMN09993051	SRR7809974	Female
m00749	GBS	PRJNA382404	SAMN09993050	SRR7809975	Female
m00750	GBS	PRJNA382404	SAMN09993547	SRR7808517	Female
m00751	GBS	PRJNA382404	SAMN09993049	SRR7809976	Female
m00752	GBS	PRJNA382404	SAMN09993048	SRR7809969	Female
m00753	GBS	PRJNA382404	SAMN09993047	SRR7809970	Female
m00754	GBS	PRJNA382404	SAMN09993046	SRR7809971	Male
m00755	GBS	PRJNA382404	SAMN09993045	SRR7809972	Female
m00756	GBS	PRJNA382404	SAMN09993044	SRR7809883	Female
m00758	GBS	PRJNA382404	SAMN09993043	SRR7809887	Female
m00759	GBS	PRJNA382404	SAMN09993042	SRR7809853	Female
m00760	GBS	PRJNA382404	SAMN09993041	SRR7809909	Female
m00761	GBS	PRJNA382404	SAMN09993040	SRR7809933	Female
m00762	GBS	PRJNA382404	SAMN09993039	SRR7809852	Female
m00763	GBS	PRJNA382404	SAMN09993343	SRR7808744	Female
m00765	GBS	PRJNA382404	SAMN09993548	SRR7808520	Female
m00766	GBS	PRJNA382404	SAMN09993038	SRR7810004	Female
m00767	GBS	PRJNA382404	SAMN09993037	SRR7809908	Female
m00768	GBS	PRJNA382404	SAMN09993036	SRR7809801	Female
m00769	GBS	PRJNA382404	SAMN09993035	SRR7809802	Female
m00770	GBS	PRJNA382404	SAMN09993549	SRR7808519	Female
m00771	GBS	PRJNA382404	SAMN09993550	SRR7808514	Female
m00773	GBS	PRJNA382404	SAMN09993217	SRR7809813	Female
m00774	GBS	PRJNA382404	SAMN09993216	SRR7809816	Female
m00775	GBS	PRJNA382404	SAMN09993215	SRR7809815	Female
m00776	GBS	PRJNA382404	SAMN09993214	SRR7809905	Female
m00777	GBS	PRJNA382404	SAMN09993213	SRR7809906	Female
m00778	GBS	PRJNA382404	SAMN09993212	SRR7809900	Female
m00779	GBS	PRJNA382404	SAMN09993210	SRR7809902	Female
m00780	GBS	PRJNA382404	SAMN09993209	SRR7809903	Female
m00781	GBS	PRJNA382404	SAMN09993208	SRR7809896	Female
m00782	GBS	PRJNA382404	SAMN09993207	SRR7809897	Male
m00783	GBS	PRJNA382404	SAMN09993206	SRR7809898	Female
m00784	GBS	PRJNA382404	SAMN09993205	SRR7809899	Female
m00785	GBS	PRJNA382404	SAMN09993204	SRR7809881	Female
m00786	GBS	PRJNA382404	SAMN09993203	SRR7809880	Female
m00787	GBS	PRJNA382404	SAMN09993202	SRR7809875	Female
m00788	GBS	PRJNA382404	SAMN09993201	SRR7809874	Female
m00789	GBS	PRJNA382404	SAMN09993200	SRR7809873	Female
m00790	GBS	PRJNA382404	SAMN09993199	SRR7809872	Female
m00791	GBS	PRJNA382404	SAMN09993198	SRR7809879	Female
m00792	GBS	PRJNA382404	SAMN09993197	SRR7809878	Female
m00793	GBS	PRJNA382404	SAMN09993551	SRR7808513	Female
m00794	GBS	PRJNA382404	SAMN09993196	SRR7809877	Female
m00795	GBS	PRJNA382404	SAMN09993195	SRR7809876	Female
m00796	GBS	PRJNA382404	SAMN09993194	SRR7809944	Female
m00798	GBS	PRJNA382404	SAMN09993193	SRR7809945	Female
m00799	GBS	PRJNA382404	SAMN09993192	SRR7809948	Female
m00800	GBS	PRJNA382404	SAMN09993191	SRR7809949	Male
m00801	GBS	PRJNA382404	SAMN09993190	SRR7809946	Male
m00802	GBS	PRJNA382404	SAMN09993344	SRR7808741	Female
m00803	GBS	PRJNA382404	SAMN09993552	SRR7808579	Female
m00804	GBS	PRJNA382404	SAMN09993189	SRR7809947	Female
m00807	GBS	PRJNA382404	SAMN09993223	SRR7809810	Female
m00808	GBS	PRJNA382404	SAMN09993224	SRR7809811	Female
m00809	GBS	PRJNA382404	SAMN09993519	SRR7808714	Male
m00810	GBS	PRJNA382404	SAMN09993553	SRR7808592	Male
m00811	GBS	PRJNA382404	SAMN10057300	SRR8797039	Male
m00812	GBS	PRJNA382404	SAMN09993225	SRR7809855	Male
m00816	GBS	PRJNA382404	SAMN09993226	SRR7809854	Female
m00821	GBS	PRJNA382404	SAMN09993227	SRR7809857	Female
m00827	GBS	PRJNA382404	SAMN09993228	SRR7809856	Female
m00830	GBS	PRJNA382404	SAMN09993229	SRR7809859	Male
m00831	GBS	PRJNA382404	SAMN09993230	SRR7809858	Female
m00833	GBS	PRJNA382404	SAMN09993554	SRR7808599	Male
m00886	GBS	PRJNA382404	SAMN09993232	SRR7809860	Male
m00887	GBS	PRJNA382404	SAMN09993233	SRR7809851	Male
m00888	GBS	PRJNA382404	SAMN09993234	SRR7809850	Female
m00889	GBS	PRJNA382404	SAMN09993235	SRR7810006	Female
m00890	GBS	PRJNA382404	SAMN09993236	SRR7810005	Female
m00891	GBS	PRJNA382404	SAMN09993237	SRR7809845	Female
m00892	GBS	PRJNA382404	SAMN09993238	SRR7809844	Female
m00893	GBS	PRJNA382404	SAMN09993239	SRR7809847	Female
m00894	GBS	PRJNA382404	SAMN09993240	SRR7809846	Female
m00895	GBS	PRJNA382404	SAMN09993241	SRR7809849	Female
m00896	GBS	PRJNA382404	SAMN09993242	SRR7809848	Male
m00897	GBS	PRJNA382404	SAMN09993243	SRR7810000	Female
m00898	GBS	PRJNA382404	SAMN09993244	SRR7809983	Female
m00899	GBS	PRJNA382404	SAMN09993245	SRR7809930	Female
m00900	GBS	PRJNA382404	SAMN09993246	SRR7809936	Female
m00901	GBS	PRJNA382404	SAMN09993247	SRR7809832	Male
m00902	GBS	PRJNA382404	SAMN09993248	SRR7809833	Female
m00904	GBS	PRJNA382404	SAMN09993250	SRR7809808	Female
m00905	GBS	PRJNA382404	SAMN09993251	SRR7809805	Male
m00906	GBS	PRJNA382404	SAMN09993252	SRR7809806	Female
m00907	GBS	PRJNA382404	SAMN09993253	SRR7809809	Female
m00908	GBS	PRJNA382404	SAMN09993254	SRR7809812	Male
m00909	GBS	PRJNA382404	SAMN09993255	SRR7809907	Male
m00910	GBS	PRJNA382404	SAMN09993256	SRR7809904	Male
m00911	GBS	PRJNA382404	SAMN09993257	SRR7810020	Male
m00912	GBS	PRJNA382404	SAMN09993258	SRR7810019	Female
m00913	GBS	PRJNA382404	SAMN09993259	SRR7810018	Female
m00914	GBS	PRJNA382404	SAMN09993260	SRR7810017	Female
m00915	GBS	PRJNA382404	SAMN09993261	SRR7810016	Female
m00916	GBS	PRJNA382404	SAMN09993262	SRR7810015	Female
m00917	GBS	PRJNA382404	SAMN09993263	SRR7809884	Female
m00918	GBS	PRJNA382404	SAMN09993264	SRR7809882	Male
m00919	GBS	PRJNA382404	SAMN09993265	SRR7809992	Male
m00920	GBS	PRJNA382404	SAMN09993266	SRR7809993	Male
m00921	GBS	PRJNA382404	SAMN09993267	SRR7809994	Female
m00922	GBS	PRJNA382404	SAMN09993268	SRR7809995	Male
m00923	GBS	PRJNA382404	SAMN09993269	SRR7809996	Female
m00924	GBS	PRJNA382404	SAMN09993270	SRR7809997	Female
m00925	GBS	PRJNA382404	SAMN09993271	SRR7809998	Female
m00926	GBS	PRJNA382404	SAMN09993272	SRR7809999	Female
m00929	GBS	PRJNA382404	SAMN09993275	SRR7809957	Female
m00930	GBS	PRJNA382404	SAMN09993277	SRR7808483	Female
m00931	GBS	PRJNA382404	SAMN09993278	SRR7808484	Female
m00932	GBS	PRJNA382404	SAMN09993279	SRR7808485	Female
m00933	GBS	PRJNA382404	SAMN09993280	SRR7808481	Female
m00934	GBS	PRJNA382404	SAMN09993281	SRR7808487	Female
m00935	GBS	PRJNA382404	SAMN09993282	SRR7808488	Female
m00936	GBS	PRJNA382404	SAMN09993283	SRR7808492	Female
m00937	GBS	PRJNA382404	SAMN09993284	SRR7808490	Female
m00938	GBS	PRJNA382404	SAMN09993285	SRR7808491	Female
m00939	GBS	PRJNA382404	SAMN09993286	SRR7808564	Female
m00940	GBS	PRJNA382404	SAMN09993287	SRR7808565	Male
m00941	GBS	PRJNA382404	SAMN09993288	SRR7808566	Male
m00942	GBS	PRJNA382404	SAMN09993289	SRR7808567	Female
m00943	GBS	PRJNA382404	SAMN09993290	SRR7808560	Female
m00944	GBS	PRJNA382404	SAMN09993291	SRR7808561	Female
m00945	GBS	PRJNA382404	SAMN09993292	SRR7808562	Female
m00946	GBS	PRJNA382404	SAMN09993293	SRR7808563	Female
m00947	GBS	PRJNA382404	SAMN09993294	SRR7808569	Male
m00948	GBS	PRJNA382404	SAMN09993295	SRR7808570	Female
m00949	GBS	PRJNA382404	SAMN09993296	SRR7808611	Male
m00950	GBS	PRJNA382404	SAMN09993297	SRR7808610	Female
m00951	GBS	PRJNA382404	SAMN09993298	SRR7808613	Female
m00952	GBS	PRJNA382404	SAMN09993299	SRR7808612	Female
m00953	GBS	PRJNA382404	SAMN09993300	SRR7808615	Female
m00954	GBS	PRJNA382404	SAMN09993301	SRR7808621	Female
m00955	GBS	PRJNA382404	SAMN09993302	SRR7808617	Male
m00956	GBS	PRJNA382404	SAMN09993303	SRR7808616	Female
m00957	GBS	PRJNA382404	SAMN09993304	SRR7808619	Male
m00959	GBS	PRJNA382404	SAMN09993306	SRR7808662	Female
m00960	GBS	PRJNA382404	SAMN09993307	SRR7808663	Female
m00961	GBS	PRJNA382404	SAMN09993308	SRR7808660	Female
m00962	GBS	PRJNA382404	SAMN09993309	SRR7808661	Male
m00963	GBS	PRJNA382404	SAMN09993310	SRR7808666	Female
m00964	GBS	PRJNA382404	SAMN09993311	SRR7808667	Male
m00965	GBS	PRJNA382404	SAMN09993312	SRR7808529	Female
m00966	GBS	PRJNA382404	SAMN09993313	SRR7808665	Female
m00967	GBS	PRJNA382404	SAMN09993314	SRR7808669	Male
m00968	GBS	PRJNA382404	SAMN09993315	SRR7808670	Female
m00969	GBS	PRJNA382404	SAMN09993316	SRR7808523	Female
m00970	GBS	PRJNA382404	SAMN09993317	SRR7808651	Female
m00971	GBS	PRJNA382404	SAMN09993318	SRR7808692	Female
m00972	GBS	PRJNA382404	SAMN09993319	SRR7808526	Male
m00973	GBS	PRJNA382404	SAMN09993320	SRR7808689	Male
m00974	GBS	PRJNA382404	SAMN09993321	SRR7808688	Female
m00975	GBS	PRJNA382404	SAMN09993322	SRR7808545	Female
m00977	GBS	PRJNA382404	SAMN09993324	SRR7808634	Female
m00978	GBS	PRJNA382404	SAMN09993325	SRR7808633	Male
m00979	GBS	PRJNA382404	SAMN09993326	SRR7808493	Male
m00980	GBS	PRJNA382404	SAMN09993327	SRR7808580	Female
m00981	GBS	PRJNA382404	SAMN09993328	SRR7808691	Female
m00982	GBS	PRJNA382404	SAMN09993329	SRR7808521	Female
m00983	GBS	PRJNA382404	SAMN09993330	SRR7808668	Female
m00984	GBS	PRJNA382404	SAMN09993331	SRR7808546	Male
m00985	GBS	PRJNA382404	SAMN09993332	SRR7808568	Male
m00986	GBS	PRJNA382404	SAMN09993333	SRR7808559	Female
m00987	GBS	PRJNA382404	SAMN09993334	SRR7808598	Female
m00988	GBS	PRJNA382404	SAMN09993335	SRR7808696	Female
m00989	GBS	PRJNA382404	SAMN09993336	SRR7808747	Female
m00990	GBS	PRJNA382404	SAMN09993337	SRR7808746	Male
m00991	GBS	PRJNA382404	SAMN09993345	SRR7808740	Male
m00992	GBS	PRJNA382404	SAMN09993346	SRR7808503	Female
m00993	GBS	PRJNA382404	SAMN09993347	SRR7808504	Male
m00994	GBS	PRJNA382404	SAMN09993348	SRR7808501	Female
m00995	GBS	PRJNA382404	SAMN09993349	SRR7808502	Female
m00996	GBS	PRJNA382404	SAMN09993350	SRR7808499	Male
m00997	GBS	PRJNA382404	SAMN09993351	SRR7808500	Male
m00998	GBS	PRJNA382404	SAMN09993352	SRR7808497	Female
m00999	GBS	PRJNA382404	SAMN09993353	SRR7808498	Male
m01000	GBS	PRJNA382404	SAMN09993354	SRR7808495	Female
m01001	GBS	PRJNA382404	SAMN09993355	SRR7808496	Male
m01002	GBS	PRJNA382404	SAMN09993356	SRR7808474	Male
m01003	GBS	PRJNA382404	SAMN09993357	SRR7808473	Female
m01004	GBS	PRJNA382404	SAMN09993358	SRR7808767	Female
m01005	GBS	PRJNA382404	SAMN09993359	SRR7808766	Female
m01006	GBS	PRJNA382404	SAMN09993360	SRR7808478	Female
m01007	GBS	PRJNA382404	SAMN09993361	SRR7808477	Female
m01008	GBS	PRJNA382404	SAMN09993362	SRR7808476	Female
m01009	GBS	PRJNA382404	SAMN09993363	SRR7808475	Female
m01010	GBS	PRJNA382404	SAMN09993364	SRR7808480	Male
m01011	GBS	PRJNA382404	SAMN09993365	SRR7808479	Male
m01012	GBS	PRJNA382404	SAMN09993366	SRR7808649	Female
m01013	GBS	PRJNA382404	SAMN09993367	SRR7808650	Female
m01014	GBS	PRJNA382404	SAMN09993368	SRR7808643	Female
m01015	GBS	PRJNA382404	SAMN09993369	SRR7808646	Male
m01016	GBS	PRJNA382404	SAMN09993370	SRR7808558	Female
m01017	GBS	PRJNA382404	SAMN09993371	SRR7808581	Female
m01018	GBS	PRJNA382404	SAMN09993372	SRR7808693	Male
m01019	GBS	PRJNA382404	SAMN09993373	SRR7808739	Female
m01020	GBS	PRJNA382404	SAMN09993374	SRR7808494	Male
m01021	GBS	PRJNA382404	SAMN09993375	SRR7808522	Female
m01022	GBS	PRJNA382404	SAMN09993376	SRR7808638	Male
m01023	GBS	PRJNA382404	SAMN09993377	SRR7808637	Female
m01024	GBS	PRJNA382404	SAMN09993378	SRR7808636	Female
m01025	GBS	PRJNA382404	SAMN09993379	SRR7808635	Male
m01026	GBS	PRJNA382404	SAMN09993380	SRR7808642	Female
m01027	GBS	PRJNA382404	SAMN09993381	SRR7808641	Female
m01028	GBS	PRJNA382404	SAMN09993382	SRR7808640	Female
m01029	GBS	PRJNA382404	SAMN09993383	SRR7808639	Female
m01030	GBS	PRJNA382404	SAMN09993384	SRR7808645	Female
m01031	GBS	PRJNA382404	SAMN09993385	SRR7808644	Female
m01032	GBS	PRJNA382404	SAMN09993386	SRR7808588	Female
m01033	GBS	PRJNA382404	SAMN09993387	SRR7808589	Female
m01034	GBS	PRJNA382404	SAMN09993388	SRR7808590	Female
m01035	GBS	PRJNA382404	SAMN09993389	SRR7808591	Female
m01036	GBS	PRJNA382404	SAMN09993390	SRR7808584	Female
m01037	GBS	PRJNA382404	SAMN09993391	SRR7808585	Male
m01038	GBS	PRJNA382404	SAMN09993392	SRR7808586	Female
m01039	GBS	PRJNA382404	SAMN09993393	SRR7808587	Female
m01040	GBS	PRJNA382404	SAMN09993394	SRR7808594	Male
m01041	GBS	PRJNA382404	SAMN09993395	SRR7808595	Male
m01042	GBS	PRJNA382404	SAMN09993396	SRR7808704	Female
m01043	GBS	PRJNA382404	SAMN09993397	SRR7808703	Female
m01044	GBS	PRJNA382404	SAMN09993398	SRR7808706	Female
m01045	GBS	PRJNA382404	SAMN09993399	SRR7808705	Female
m01046	GBS	PRJNA382404	SAMN09993400	SRR7808700	Male
m01047	GBS	PRJNA382404	SAMN09993401	SRR7808699	Female
m01048	GBS	PRJNA382404	SAMN09993402	SRR7808702	Female
m01049	GBS	PRJNA382404	SAMN09993403	SRR7808701	Male
m01050	GBS	PRJNA382404	SAMN09993404	SRR7808698	Female
m01051	GBS	PRJNA382404	SAMN09993405	SRR7808697	Female
m01052	GBS	PRJNA382404	SAMN09993406	SRR7808686	Female
m01053	GBS	PRJNA382404	SAMN09993407	SRR7808687	Female
m01054	GBS	PRJNA382404	SAMN09993408	SRR7808684	Female
m01055	GBS	PRJNA382404	SAMN09993409	SRR7808685	Female
m01056	GBS	PRJNA382404	SAMN09993410	SRR7808682	Male
m01057	GBS	PRJNA382404	SAMN09993411	SRR7808683	Female
m01058	GBS	PRJNA382404	SAMN09993412	SRR7808680	Male
m01059	GBS	PRJNA382404	SAMN09993413	SRR7808681	Female
m01060	GBS	PRJNA382404	SAMN09993414	SRR7808678	Male
m01061	GBS	PRJNA382404	SAMN09993415	SRR7808679	Male
m01063	GBS	PRJNA382404	SAMN09993417	SRR7808756	Female
m01064	GBS	PRJNA382404	SAMN09993418	SRR7808755	Female
m01065	GBS	PRJNA382404	SAMN09993419	SRR7808754	Male
m01066	GBS	PRJNA382404	SAMN09993420	SRR7808753	Male
m01067	GBS	PRJNA382404	SAMN09993421	SRR7808752	Female
m01068	GBS	PRJNA382404	SAMN09993422	SRR7808751	Female
m01069	GBS	PRJNA382404	SAMN09993423	SRR7808750	Female
m01070	GBS	PRJNA382404	SAMN09993424	SRR7808765	Female
m01071	GBS	PRJNA382404	SAMN09993425	SRR7808764	Female
m01072	GBS	PRJNA382404	SAMN09993426	SRR7808721	Female
m01073	GBS	PRJNA382404	SAMN09993427	SRR7808722	Female
m01074	GBS	PRJNA382404	SAMN09993428	SRR7808723	Male
m01075	GBS	PRJNA382404	SAMN09993429	SRR7808724	Male
m01076	GBS	PRJNA382404	SAMN09993430	SRR7808725	Female
m01077	GBS	PRJNA382404	SAMN09993431	SRR7808726	Female
m01078	GBS	PRJNA382404	SAMN09993432	SRR7808727	Male
m01079	GBS	PRJNA382404	SAMN09993433	SRR7808728	Female
m01080	GBS	PRJNA382404	SAMN09993434	SRR7808719	Female
m01081	GBS	PRJNA382404	SAMN09993435	SRR7808720	Male
m01082	GBS	PRJNA382404	SAMN09993436	SRR7808531	Female
m01083	GBS	PRJNA382404	SAMN09993437	SRR7808530	Female
m01084	GBS	PRJNA382404	SAMN09993438	SRR7808533	Female
m01085	GBS	PRJNA382404	SAMN09993439	SRR7808532	Female
m01086	GBS	PRJNA382404	SAMN09993440	SRR7808535	Female
m01087	GBS	PRJNA382404	SAMN09993441	SRR7808534	Female
m01088	GBS	PRJNA382404	SAMN09993442	SRR7808537	Male
m01089	GBS	PRJNA382404	SAMN09993443	SRR7808536	Male
m01090	GBS	PRJNA382404	SAMN09993444	SRR7808539	Female
m01091	GBS	PRJNA382404	SAMN09993445	SRR7808538	Female
m01092	GBS	PRJNA382404	SAMN09993446	SRR7808507	Male
m01093	GBS	PRJNA382404	SAMN09993447	SRR7808508	Female
m01094	GBS	PRJNA382404	SAMN09993448	SRR7808505	Male
m01095	GBS	PRJNA382404	SAMN09993449	SRR7808506	Male
m01096	GBS	PRJNA382404	SAMN09993450	SRR7808511	Female
m01097	GBS	PRJNA382404	SAMN09993451	SRR7808512	Female
m01098	GBS	PRJNA382404	SAMN09993452	SRR7808509	Female
m01099	GBS	PRJNA382404	SAMN09993453	SRR7808510	Female
m01100	GBS	PRJNA382404	SAMN09993454	SRR7808515	Male
m01101	GBS	PRJNA382404	SAMN09993455	SRR7808516	Female
m01102	GBS	PRJNA382404	SAMN09993456	SRR7808655	Female
m01103	GBS	PRJNA382404	SAMN09993457	SRR7808654	Female
m01104	GBS	PRJNA382404	SAMN09993458	SRR7808653	Female
m01105	GBS	PRJNA382404	SAMN09993459	SRR7808652	Female
m01106	GBS	PRJNA382404	SAMN09993460	SRR7808659	Male
m01107	GBS	PRJNA382404	SAMN09993461	SRR7808658	Female
m01108	GBS	PRJNA382404	SAMN09993462	SRR7808657	Female
m01109	GBS	PRJNA382404	SAMN09993463	SRR7808656	Male
m01110	GBS	PRJNA382404	SAMN09993464	SRR7808648	Female
m01111	GBS	PRJNA382404	SAMN09993465	SRR7808647	Female
m01112	GBS	PRJNA382404	SAMN09993466	SRR7808606	Female
m01113	GBS	PRJNA382404	SAMN09993467	SRR7808607	Female
m01114	GBS	PRJNA382404	SAMN09993468	SRR7808608	Female
m01115	GBS	PRJNA382404	SAMN09993469	SRR7808609	Female
m01116	GBS	PRJNA382404	SAMN09993470	SRR7808602	Female
m01117	GBS	PRJNA382404	SAMN09993471	SRR7808603	Female
m01118	GBS	PRJNA382404	SAMN09993472	SRR7808604	Male
m01119	GBS	PRJNA382404	SAMN09993473	SRR7808605	Female
m01120	GBS	PRJNA382404	SAMN09993474	SRR7808600	Male
m01121	GBS	PRJNA382404	SAMN09993475	SRR7808601	Male
m01122	GBS	PRJNA382404	SAMN09993476	SRR7808527	Male
m01123	GBS	PRJNA382404	SAMN09993477	SRR7808528	Male
m01124	GBS	PRJNA382404	SAMN09993478	SRR7808540	Female
m01125	GBS	PRJNA382404	SAMN09993479	SRR7808541	Female
m01126	GBS	PRJNA382404	SAMN09993480	SRR7808542	Female
m01127	GBS	PRJNA382404	SAMN09993481	SRR7808543	Female
m01128	GBS	PRJNA382404	SAMN09993482	SRR7808544	Male
m01129	GBS	PRJNA382404	SAMN09993483	SRR7808549	Female
m01130	GBS	PRJNA382404	SAMN09993484	SRR7808671	Male
m01131	GBS	PRJNA382404	SAMN09993485	SRR7808690	Female
m01132	GBS	PRJNA382404	SAMN09993486	SRR7808578	Male
m01133	GBS	PRJNA382404	SAMN09993487	SRR7808577	Female
m01134	GBS	PRJNA382404	SAMN09993488	SRR7808576	Male
m01135	GBS	PRJNA382404	SAMN09993489	SRR7808575	Male
m01136	GBS	PRJNA382404	SAMN09993490	SRR7808574	Female
m01137	GBS	PRJNA382404	SAMN09993491	SRR7808573	Female
m01138	GBS	PRJNA382404	SAMN09993492	SRR7808572	Male
m01139	GBS	PRJNA382404	SAMN09993493	SRR7808571	Female
m01140	GBS	PRJNA382404	SAMN09993494	SRR7808583	Female
m01141	GBS	PRJNA382404	SAMN09993495	SRR7808582	Female
m01142	GBS	PRJNA382404	SAMN09993496	SRR7808624	Male
m01143	GBS	PRJNA382404	SAMN09993497	SRR7808625	Female
m01144	GBS	PRJNA382404	SAMN09993498	SRR7808622	Female
m01145	GBS	PRJNA382404	SAMN09993499	SRR7808623	Male
m01146	GBS	PRJNA382404	SAMN09993500	SRR7808628	Male
m01147	GBS	PRJNA382404	SAMN09993501	SRR7808629	Female
m01148	GBS	PRJNA382404	SAMN09993502	SRR7808626	Female
m01149	GBS	PRJNA382404	SAMN09993503	SRR7808627	Female
m01150	GBS	PRJNA382404	SAMN09993504	SRR7808630	Female
m01151	GBS	PRJNA382404	SAMN09993505	SRR7808631	Female
m01152	GBS	PRJNA382404	SAMN09993506	SRR7808673	Female
m01153	GBS	PRJNA382404	SAMN09993507	SRR7808672	Male
m01154	GBS	PRJNA382404	SAMN09993508	SRR7808675	Female
m01155	GBS	PRJNA382404	SAMN09993509	SRR7808674	Female
m01156	GBS	PRJNA382404	SAMN09993510	SRR7808677	Female
m01157	GBS	PRJNA382404	SAMN09993511	SRR7808676	Male
m01158	GBS	PRJNA382404	SAMN09993512	SRR7808489	Male
m01159	GBS	PRJNA382404	SAMN09993513	SRR7808556	Female
m01160	GBS	PRJNA382404	SAMN09993514	SRR7808620	Female
m01161	GBS	PRJNA382404	SAMN09993515	SRR7808614	Female
m01162	GBS	PRJNA382404	SAMN09993516	SRR7808711	Male
m01163	GBS	PRJNA382404	SAMN09993517	SRR7808712	Female
m01164	GBS	PRJNA382404	SAMN09993518	SRR7808713	Male
m01165	GBS	PRJNA382404	SAMN09993520	SRR7808707	Male
m01166	GBS	PRJNA382404	SAMN09993521	SRR7808708	Female
m01167	GBS	PRJNA382404	SAMN09993522	SRR7808709	Female
m01168	GBS	PRJNA382404	SAMN09993523	SRR7808710	Female
m01169	GBS	PRJNA382404	SAMN09993524	SRR7808716	Male
m01170	GBS	PRJNA382404	SAMN09993525	SRR7808717	Female
m01171	GBS	PRJNA382404	SAMN09993526	SRR7808732	Male
m01172	GBS	PRJNA382404	SAMN09993527	SRR7808731	Female
m01173	GBS	PRJNA382404	SAMN09993528	SRR7808730	Female
m01174	GBS	PRJNA382404	SAMN09993529	SRR7808729	Female
m01175	GBS	PRJNA382404	SAMN09993530	SRR7808736	Male
m01176	GBS	PRJNA382404	SAMN09993531	SRR7808735	Male
m01177	GBS	PRJNA382404	SAMN09993532	SRR7808734	Female
m01178	GBS	PRJNA382404	SAMN09993533	SRR7808733	Female
m01180	GBS	PRJNA382404	SAMN09993535	SRR7808737	Female
m01181	GBS	PRJNA382404	SAMN09993536	SRR7808715	Male
m01182	GBS	PRJNA382404	SAMN09993537	SRR7808718	Male
m01183	GBS	PRJNA382404	SAMN09993538	SRR7808762	Female
m01184	GBS	PRJNA382404	SAMN09993539	SRR7808763	Female
m01185	GBS	PRJNA382404	SAMN09993540	SRR7808760	Female
m01186	GBS	PRJNA382404	SAMN09993541	SRR7808761	Female
m01187	GBS	PRJNA382404	SAMN09993555	SRR7808486	Female
m01188	GBS	PRJNA382404	SAMN09993556	SRR7808547	Female
m01189	GBS	PRJNA382404	SAMN09993557	SRR7808548	Female
m01190	GBS	PRJNA382404	SAMN09993558	SRR7808550	Female
m01191	GBS	PRJNA382404	SAMN09993559	SRR7808551	Female
m01192	GBS	PRJNA382404	SAMN09993560	SRR7808552	Female
m01193	GBS	PRJNA382404	SAMN09993561	SRR7808553	Female
m01194	GBS	PRJNA382404	SAMN09993562	SRR7808554	Female
m01195	GBS	PRJNA382404	SAMN09993563	SRR7808555	Female
m01196	GBS	PRJNA382404	SAMN09993564	SRR7808664	Male
m01197	GBS	PRJNA382404	SAMN09993565	SRR7808557	Female
m01198	GBS	PRJNA382404	SAMN09993566	SRR7808597	Female
m01199	GBS	PRJNA382404	SAMN09993567	SRR7808596	Female
m01200	GBS	PRJNA382404	SAMN09993568	SRR7808525	Female
m01201	GBS	PRJNA382404	SAMN09993569	SRR7808524	Female
m02218	GBS	PRJNA382404	SAMN11173262	SRR8754133	Female
m02219	GBS	PRJNA382404	SAMN11173263	SRR8754134	Female
m02220	GBS	PRJNA382404	SAMN11173264	SRR8754135	Female
m02221	GBS	PRJNA382404	SAMN11173265	SRR8754141	Female
m02223	GBS	PRJNA382404	SAMN11173267	SRR8754115	Female
m02224	GBS	PRJNA382404	SAMN11173268	SRR8754114	Female
m02225	GBS	PRJNA382404	SAMN11173269	SRR8754113	Female
m02226	GBS	PRJNA382404	SAMN11173270	SRR8754112	Male
m02227	GBS	PRJNA382404	SAMN11173271	SRR8754119	Male
m02228	GBS	PRJNA382404	SAMN11173272	SRR8754118	Male
m02229	GBS	PRJNA382404	SAMN11173273	SRR8754117	Male
m02230	GBS	PRJNA382404	SAMN11173274	SRR8754116	Female
m02231	GBS	PRJNA382404	SAMN11173275	SRR8754111	Female
m02232	GBS	PRJNA382404	SAMN11173276	SRR8754110	Female
m02233	GBS	PRJNA382404	SAMN11173277	SRR8754088	Female
m02234	GBS	PRJNA382404	SAMN11173278	SRR8754089	Female
m02235	GBS	PRJNA382404	SAMN11173279	SRR8754086	Female
m02236	GBS	PRJNA382404	SAMN11173280	SRR8754087	Female
m02237	GBS	PRJNA382404	SAMN11173281	SRR8754084	Female
m02238	GBS	PRJNA382404	SAMN11173282	SRR8754085	Female
m02239	GBS	PRJNA382404	SAMN11173283	SRR8754082	Female
m02240	GBS	PRJNA382404	SAMN11173284	SRR8754083	Male
m02241	GBS	PRJNA382404	SAMN11173285	SRR8754080	Female
m02242	GBS	PRJNA382404	SAMN11173286	SRR8754081	Female
m02243	GBS	PRJNA382404	SAMN11173287	SRR8754239	Female
m02244	GBS	PRJNA382404	SAMN11173288	SRR8754238	Male
m02245	GBS	PRJNA382404	SAMN11173289	SRR8754241	Female
m02246	GBS	PRJNA382404	SAMN11173290	SRR8754240	Male
m02247	GBS	PRJNA382404	SAMN11173291	SRR8754235	Female
m02248	GBS	PRJNA382404	SAMN11173292	SRR8754234	Female
m02249	GBS	PRJNA382404	SAMN11173293	SRR8754237	Male
m02250	GBS	PRJNA382404	SAMN11173294	SRR8754236	Female
m02251	GBS	PRJNA382404	SAMN11173295	SRR8754233	Female
m02252	GBS	PRJNA382404	SAMN11173296	SRR8754232	Female
m02253	GBS	PRJNA382404	SAMN11173297	SRR8754064	Female
m02254	GBS	PRJNA382404	SAMN11173298	SRR8754065	Female
m02255	GBS	PRJNA382404	SAMN11173299	SRR8754066	Female
m02256	GBS	PRJNA382404	SAMN11173300	SRR8754067	Female
m02257	GBS	PRJNA382404	SAMN11173301	SRR8754071	Male
m02258	GBS	PRJNA382404	SAMN11173302	SRR8754244	Female
m02259	GBS	PRJNA382404	SAMN11173303	SRR8754070	Female
m02260	GBS	PRJNA382404	SAMN11173304	SRR8754079	Female
m02261	GBS	PRJNA382404	SAMN11173305	SRR8754253	Male
m02262	GBS	PRJNA382404	SAMN11173306	SRR8754254	Female
m02263	GBS	PRJNA382404	SAMN11173307	SRR8754131	Female
m02264	GBS	PRJNA382404	SAMN11173308	SRR8754128	Female
m02265	GBS	PRJNA382404	SAMN11173309	SRR8754219	Female
m02266	GBS	PRJNA382404	SAMN11173310	SRR8754218	Female
m02267	GBS	PRJNA382404	SAMN11173311	SRR8754217	Female
m02268	GBS	PRJNA382404	SAMN11173312	SRR8754216	Female
m02269	GBS	PRJNA382404	SAMN11173313	SRR8754215	Female
m02270	GBS	PRJNA382404	SAMN11173314	SRR8754214	Male
m02271	GBS	PRJNA382404	SAMN11173315	SRR8754143	Female
m02272	GBS	PRJNA382404	SAMN11173316	SRR8754140	Female
m02273	GBS	PRJNA382404	SAMN11173317	SRR8754198	Male
m02274	GBS	PRJNA382404	SAMN11173318	SRR8754199	Male
m02275	GBS	PRJNA382404	SAMN11173319	SRR8754196	Male
m02276	GBS	PRJNA382404	SAMN11173320	SRR8754197	Female
m02277	GBS	PRJNA382404	SAMN11173321	SRR8754202	Female
m02278	GBS	PRJNA382404	SAMN11173322	SRR8754203	Female
m02279	GBS	PRJNA382404	SAMN11173323	SRR8754200	Male
m02280	GBS	PRJNA382404	SAMN11173324	SRR8754201	Female
m02281	GBS	PRJNA382404	SAMN11173325	SRR8754194	Male
m02282	GBS	PRJNA382404	SAMN11173326	SRR8754195	Female
m02283	GBS	PRJNA382404	SAMN11173327	SRR8754167	Female
m02284	GBS	PRJNA382404	SAMN11173328	SRR8754166	Female
m02285	GBS	PRJNA382404	SAMN11173329	SRR8754169	Female
m02286	GBS	PRJNA382404	SAMN11173330	SRR8754168	Female
m02287	GBS	PRJNA382404	SAMN11173331	SRR8754171	Male
m02288	GBS	PRJNA382404	SAMN11173332	SRR8754170	Male
m02289	GBS	PRJNA382404	SAMN11173333	SRR8754173	Female
m02290	GBS	PRJNA382404	SAMN11173334	SRR8754172	Female
m02291	GBS	PRJNA382404	SAMN11173335	SRR8754165	Female
m02292	GBS	PRJNA382404	SAMN11173336	SRR8754164	Female
m02293	GBS	PRJNA382404	SAMN11173337	SRR8754245	Female
m02294	GBS	PRJNA382404	SAMN11173338	SRR8754246	Male
m02295	GBS	PRJNA382404	SAMN11173339	SRR8754247	Male
m02296	GBS	PRJNA382404	SAMN11173340	SRR8754248	Male
m02297	GBS	PRJNA382404	SAMN11173341	SRR8754249	Female
m02298	GBS	PRJNA382404	SAMN11173342	SRR8754250	Female
m02299	GBS	PRJNA382404	SAMN11173343	SRR8754251	Female
m02300	GBS	PRJNA382404	SAMN11173344	SRR8754252	Female
m02301	GBS	PRJNA382404	SAMN11173345	SRR8754242	Female
m02302	GBS	PRJNA382404	SAMN11173346	SRR8754243	Female
m02303	GBS	PRJNA382404	SAMN11173347	SRR8754097	Female
m02304	GBS	PRJNA382404	SAMN11173348	SRR8754096	Female
m02305	GBS	PRJNA382404	SAMN11173349	SRR8754095	Female
m02306	GBS	PRJNA382404	SAMN11173350	SRR8754094	Female
m02307	GBS	PRJNA382404	SAMN11173351	SRR8754093	Female
m02308	GBS	PRJNA382404	SAMN11173352	SRR8754092	Female
m02309	GBS	PRJNA382404	SAMN11173353	SRR8754091	Female
m02310	GBS	PRJNA382404	SAMN11173354	SRR8754090	Female
m02311	GBS	PRJNA382404	SAMN11173355	SRR8754099	Male
m02312	GBS	PRJNA382404	SAMN11173356	SRR8754098	Female
m02313	GBS	PRJNA382404	SAMN11173357	SRR8754122	Female
m02314	GBS	PRJNA382404	SAMN11173358	SRR8754123	Female
m02315	GBS	PRJNA382404	SAMN11173359	SRR8754120	Male
m02316	GBS	PRJNA382404	SAMN11173360	SRR8754121	Male
m02317	GBS	PRJNA382404	SAMN11173361	SRR8754126	Female
m02318	GBS	PRJNA382404	SAMN11173362	SRR8754127	Female
m02319	GBS	PRJNA382404	SAMN11173363	SRR8754124	Female
m02320	GBS	PRJNA382404	SAMN11173364	SRR8754125	Male
m02321	GBS	PRJNA382404	SAMN11173365	SRR8754129	Male
m02322	GBS	PRJNA382404	SAMN11173366	SRR8754130	Male
m02323	GBS	PRJNA382404	SAMN11173367	SRR8754145	Female
m02324	GBS	PRJNA382404	SAMN11173368	SRR8754144	Female
m02325	GBS	PRJNA382404	SAMN11173369	SRR8754147	Female
m02326	GBS	PRJNA382404	SAMN11173370	SRR8754146	Male
m02327	GBS	PRJNA382404	SAMN11173371	SRR8754149	Male
m02328	GBS	PRJNA382404	SAMN11173372	SRR8754148	Female
m02329	GBS	PRJNA382404	SAMN11173373	SRR8754151	Male
m02330	GBS	PRJNA382404	SAMN11173374	SRR8754150	Male
m02331	GBS	PRJNA382404	SAMN11173375	SRR8754153	Male
m02332	GBS	PRJNA382404	SAMN11173376	SRR8754152	Female
m02333	GBS	PRJNA382404	SAMN11173377	SRR8754178	Female
m02334	GBS	PRJNA382404	SAMN11173378	SRR8754179	Female
m02335	GBS	PRJNA382404	SAMN11173379	SRR8754180	Female
m02336	GBS	PRJNA382404	SAMN11173380	SRR8754181	Female
m02337	GBS	PRJNA382404	SAMN11173381	SRR8754174	Female
m02338	GBS	PRJNA382404	SAMN11173382	SRR8754175	Male
m02339	GBS	PRJNA382404	SAMN11173383	SRR8754176	Male
m02340	GBS	PRJNA382404	SAMN11173384	SRR8754177	Female
m02341	GBS	PRJNA382404	SAMN11173385	SRR8754182	Female
m02342	GBS	PRJNA382404	SAMN11173386	SRR8754183	Female
m02343	GBS	PRJNA382404	SAMN11173387	SRR8754207	Female
m02344	GBS	PRJNA382404	SAMN11173388	SRR8754206	Female
m02345	GBS	PRJNA382404	SAMN11173389	SRR8754205	Female
m02346	GBS	PRJNA382404	SAMN11173390	SRR8754204	Female
m02347	GBS	PRJNA382404	SAMN11173391	SRR8754211	Female
m02348	GBS	PRJNA382404	SAMN11173392	SRR8754210	Female
m02349	GBS	PRJNA382404	SAMN11173393	SRR8754209	Male
m02350	GBS	PRJNA382404	SAMN11173394	SRR8754208	Female
m02351	GBS	PRJNA382404	SAMN11173395	SRR8754213	Male
m02352	GBS	PRJNA382404	SAMN11173396	SRR8754212	Male
m02353	GBS	PRJNA382404	SAMN11173397	SRR8754228	Male
m02354	GBS	PRJNA382404	SAMN11173398	SRR8754229	Male
m02355	GBS	PRJNA382404	SAMN11173399	SRR8754226	Female
m02356	GBS	PRJNA382404	SAMN11173400	SRR8754227	Female
m02357	GBS	PRJNA382404	SAMN11173401	SRR8754224	Female
m02358	GBS	PRJNA382404	SAMN11173402	SRR8754225	Female
m02359	GBS	PRJNA382404	SAMN11173403	SRR8754222	Female
m02360	GBS	PRJNA382404	SAMN11173404	SRR8754223	Male
m02361	GBS	PRJNA382404	SAMN11173405	SRR8754220	Female
m02362	GBS	PRJNA382404	SAMN11173406	SRR8754221	Female
m02363	GBS	PRJNA382404	SAMN11173407	SRR8754077	Female
m02364	GBS	PRJNA382404	SAMN11173408	SRR8754076	Male
m02365	GBS	PRJNA382404	SAMN11173409	SRR8754231	Male
m02366	GBS	PRJNA382404	SAMN11173410	SRR8754078	Female
m02367	GBS	PRJNA382404	SAMN11173411	SRR8754073	Female
m02368	GBS	PRJNA382404	SAMN11173412	SRR8754072	Female
m02369	GBS	PRJNA382404	SAMN11173413	SRR8754075	Female
m02370	GBS	PRJNA382404	SAMN11173414	SRR8754074	Male
m02371	GBS	PRJNA382404	SAMN11173415	SRR8754069	Female
m02372	GBS	PRJNA382404	SAMN11173416	SRR8754068	Female
m02373	GBS	PRJNA382404	SAMN11173417	SRR8754230	Female
m02374	GBS	PRJNA382404	SAMN11173418	SRR8754055	Female
m02375	GBS	PRJNA382404	SAMN11173419	SRR8754056	Female
m02376	GBS	PRJNA382404	SAMN11173420	SRR8754057	Female
m02377	GBS	PRJNA382404	SAMN11173421	SRR8754058	Male
m02378	GBS	PRJNA382404	SAMN11173422	SRR8754059	Female
m02379	GBS	PRJNA382404	SAMN11173423	SRR8754060	Male
m02380	GBS	PRJNA382404	SAMN11173424	SRR8754061	Female
m02381	GBS	PRJNA382404	SAMN11173425	SRR8754062	Female
m02382	GBS	PRJNA382404	SAMN11173426	SRR8754063	Female
m02383	GBS	PRJNA382404	SAMN11173427	SRR8754109	Male
m02384	GBS	PRJNA382404	SAMN11173428	SRR8754108	Male
m02385	GBS	PRJNA382404	SAMN11173429	SRR8754107	Female
m02386	GBS	PRJNA382404	SAMN11173430	SRR8754106	Female
m02387	GBS	PRJNA382404	SAMN11173431	SRR8754105	Male
m02388	GBS	PRJNA382404	SAMN11173432	SRR8754104	Male
m02389	GBS	PRJNA382404	SAMN11173433	SRR8754103	Male
m02390	GBS	PRJNA382404	SAMN11173434	SRR8754102	Male
m02391	GBS	PRJNA382404	SAMN11173435	SRR8754101	Male
m02392	GBS	PRJNA382404	SAMN11173436	SRR8754100	Female
m02446	GBS	PRJNA382404	SAMN11173238	SRR8754186	Male
m02447	GBS	PRJNA382404	SAMN11173239	SRR8754185	Male
m02448	GBS	PRJNA382404	SAMN11173240	SRR8754184	Female
m02449	GBS	PRJNA382404	SAMN11173241	SRR8754191	Female
m02450	GBS	PRJNA382404	SAMN11173242	SRR8754190	Female
m02451	GBS	PRJNA382404	SAMN11173243	SRR8754189	Female
m02452	GBS	PRJNA382404	SAMN11173244	SRR8754188	Male
m02453	GBS	PRJNA382404	SAMN11173245	SRR8754193	Female
m02454	GBS	PRJNA382404	SAMN11173246	SRR8754192	Male
m02455	GBS	PRJNA382404	SAMN11173247	SRR8754155	Male
m02456	GBS	PRJNA382404	SAMN11173248	SRR8754154	Female
m02457	GBS	PRJNA382404	SAMN11173249	SRR8754157	Male
m02458	GBS	PRJNA382404	SAMN11173250	SRR8754156	Male
m02459	GBS	PRJNA382404	SAMN11173251	SRR8754159	Male
m02460	GBS	PRJNA382404	SAMN11173252	SRR8754158	Female
m02461	GBS	PRJNA382404	SAMN11173253	SRR8754161	Female
m02462	GBS	PRJNA382404	SAMN11173254	SRR8754160	Female
m02463	GBS	PRJNA382404	SAMN11173255	SRR8754163	Female
m02465	GBS	PRJNA382404	SAMN11173258	SRR8754137	Female
m02466	GBS	PRJNA382404	SAMN11173259	SRR8754138	Female
m02467	GBS	PRJNA382404	SAMN11173260	SRR8754139	Male
m02468	GBS	PRJNA382404	SAMN11173261	SRR8754132	Male
m03608	GBS	PRJNA382404	SAMN13279563	SRR24255121	Female
m03609	GBS	PRJNA382404	SAMN13279556	SRR24255120	Female
m03610	GBS	PRJNA382404	SAMN13279558	SRR24255119	Male
m03611	GBS	PRJNA382404	SAMN13279566	SRR24255118	Female
m03612	GBS	PRJNA382404	SAMN13279560	SRR24255117	Female
m03613	GBS	PRJNA382404	SAMN13279555	SRR24255116	Female
m03614	GBS	PRJNA382404	SAMN13279565	SRR24255115	Female
m03616	GBS	PRJNA382404	SAMN13279567	SRR24255141	Female
m03617	GBS	PRJNA382404	SAMN13279554	SRR24255140	Male
m03618	GBS	PRJNA382404	SAMN13279561	SRR24255139	Female
m03619	GBS	PRJNA382404	SAMN13279562	SRR24255138	Female
m03620	GBS	PRJNA382404	SAMN13178367	SRR10402264	Male
m04983	GBS	PRJNA382404	SAMN13279579	SRR24255135	Female
m05004	GBS	PRJNA382404	SAMN13279571	SRR24255134	Female
m05014	GBS	PRJNA382404	SAMN13279577	SRR24255133	Male
m05016	GBS	PRJNA382404	SAMN17774612	SRR24234421	Female
m05021	GBS	PRJNA382404	SAMN34286762	SRR24254988	Female
m05023	GBS	PRJNA382404	SAMN34286646	SRR24254927	Female
m05024	GBS	PRJNA382404	SAMN34286725	SRR24255077	Female
m05028	GBS	PRJNA382404	SAMN13219960	SRR10400348	Female
m05031	GBS	PRJNA382404	SAMN19875794	SRR24234408	Male
m05035	GBS	PRJNA382404	SAMN13279572	SRR24255132	Female
m05040	GBS	PRJNA382404	SAMN13219966	SRR10400282	Female
m05041	GBS	PRJNA382404	SAMN13219967	SRR10400271	Female
m05044	GBS	PRJNA382404	SAMN34253019	SRR24218371	Male
m05045	GBS	PRJNA382404	SAMN13219968	SRR10400264	Male
m05047	GBS	PRJNA382404	SAMN17317071	SRR24234343	Female
m05049	GBS	PRJNA382404	SAMN17317091	SRR24234388	Female
m05050	GBS	PRJNA382404	SAMN34286773	SRR24254976	Female
m05054	GBS	PRJNA382404	SAMN32333263	SRR24234349	Female
m05058	GBS	PRJNA382404	SAMN34286755	SRR24255024	Female
m05061	GBS	PRJNA382404	SAMN13219976	SRR10400340	Female
m05063	GBS	PRJNA382404	SAMN13219980	SRR10400335	Female
m05064	GBS	PRJNA382404	SAMN34286793	SRR24255010	Female
m05065	GBS	PRJNA382404	SAMN17317105	SRR24234354	Female
m05067	GBS	PRJNA382404	SAMN34286719	SRR24255084	Male
m05068	GBS	PRJNA382404	SAMN34286746	SRR24255034	Female
m05070	GBS	PRJNA382404	SAMN13219984	SRR10400331	Male
m05072	GBS	PRJNA382404	SAMN13178360	SRR24234411	Female
m05074	GBS	PRJNA382404	SAMN13219992	SRR10400322	Male
m05076	GBS	PRJNA382404	SAMN13178377	SRR24234394	Female
m05078	GBS	PRJNA382404	SAMN17317069	SRR24234397	Female
m05079	GBS	PRJNA382404	SAMN34286771	SRR24254978	Female
m05081	GBS	PRJNA382404	SAMN13219996	SRR10400318	Female
m05082	GBS	PRJNA382404	SAMN13219997	SRR10400317	Male
m05083	GBS	PRJNA382404	SAMN34286664	SRR24254907	Female
m05084	GBS	PRJNA382404	SAMN32333293	SRR24234396	Female
m05085	GBS	PRJNA382404	SAMN34286759	SRR24255020	Female
m05086	GBS	PRJNA382404	SAMN13178372	SRR24234360	Female
m05088	GBS	PRJNA382404	SAMN34286709	SRR24255046	Female
m05090	GBS	PRJNA382404	SAMN34286734	SRR24255067	Male
m05091	GBS	PRJNA382404	SAMN34286789	SRR24255015	Female
m05092	GBS	PRJNA382404	SAMN17317032	SRR24218401	Male
m05093	GBS	PRJNA382404	SAMN13220025	SRR10400286	Female
m05104	GBS	PRJNA382404	SAMN34253026	SRR24218392	Female
m05166	GBS	PRJNA382404	SAMN13178352	SRR24234401	Female
m05167	GBS	PRJNA382404	SAMN13178356	SRR24234346	Female
m05174	GBS	PRJNA382404	SAMN13178374	SRR24234361	Female
m05175	GBS	PRJNA382404	SAMN13178349	SRR10402265	Female
m05178	GBS	PRJNA382404	SAMN13178358	SRR24234344	Female
m05180	GBS	PRJNA382404	SAMN13178373	SRR24234389	Female
m05182	GBS	PRJNA382404	SAMN13178363	SRR24234369	Female
m05186	GBS	PRJNA382404	SAMN13178346	SRR24234365	Female
m05188	GBS	PRJNA382404	SAMN13178364	SRR24234353	Female
m05192	GBS	PRJNA382404	SAMN13178344	SRR10402263	Male
m05193	GBS	PRJNA382404	SAMN13279568	SRR24255130	Female
m05195	GBS	PRJNA382404	SAMN13220023	SRR10400288	Male
m05199	GBS	PRJNA382404	SAMN13279574	SRR24255129	Female
m05201	GBS	PRJNA382404	SAMN13219978	SRR10400338	Female
m05202	GBS	PRJNA382404	SAMN13279578	SRR24255128	Female
m05204	GBS	PRJNA382404	SAMN13219971	SRR10400345	Female
m05224	GBS	PRJNA382404	SAMN34286717	SRR24255086	Female
m05234	GBS	PRJNA382404	SAMN17317054	SRR24234403	Female
m05251	GBS	PRJNA382404	SAMN17774583	SRR24234404	Female
m05269	GBS	PRJNA382404	SAMN13150842	SRR24234367	Female
m05284	GBS	PRJNA382404	SAMN13150856	SRR24255127	Male
m05289	GBS	PRJNA382404	SAMN13150861	SRR24255126	Male
m05296	GBS	PRJNA382404	SAMN13219959	SRR10400349	Female
m05297	GBS	PRJNA382404	SAMN13219961	SRR10400337	Female
m05298	GBS	PRJNA382404	SAMN13219962	SRR10400326	Female
m05299	GBS	PRJNA382404	SAMN13219963	SRR10400315	Female
m05300	GBS	PRJNA382404	SAMN13219965	SRR10400293	Female
m05301	GBS	PRJNA382404	SAMN13219969	SRR10400347	Female
m05303	GBS	PRJNA382404	SAMN13219972	SRR10400344	Female
m05304	GBS	PRJNA382404	SAMN13219973	SRR10400343	Male
m05305	GBS	PRJNA382404	SAMN13219974	SRR10400342	Male
m05306	GBS	PRJNA382404	SAMN13219975	SRR10400341	Female
m05307	GBS	PRJNA382404	SAMN13219977	SRR10400339	Female
m05308	GBS	PRJNA382404	SAMN13219979	SRR10400336	Male
m05309	GBS	PRJNA382404	SAMN13219981	SRR10400334	Female
m05310	GBS	PRJNA382404	SAMN13219982	SRR10400333	Female
m05311	GBS	PRJNA382404	SAMN13219983	SRR10400332	Female
m05312	GBS	PRJNA382404	SAMN13219985	SRR10400330	Female
m05313	GBS	PRJNA382404	SAMN13219986	SRR10400329	Male
m05314	GBS	PRJNA382404	SAMN13219987	SRR10400328	Female
m05315	GBS	PRJNA382404	SAMN13219988	SRR10400327	Male
m05316	GBS	PRJNA382404	SAMN13219989	SRR10400325	Female
m05318	GBS	PRJNA382404	SAMN13219991	SRR10400323	Female
m05319	GBS	PRJNA382404	SAMN13219993	SRR10400321	Female
m05320	GBS	PRJNA382404	SAMN13219994	SRR10400320	Male
m05321	GBS	PRJNA382404	SAMN13219995	SRR10400319	Male
m05323	GBS	PRJNA382404	SAMN13219999	SRR10400314	Female
m05324	GBS	PRJNA382404	SAMN13220000	SRR10400313	Male
m05325	GBS	PRJNA382404	SAMN13220001	SRR10400312	Female
m05326	GBS	PRJNA382404	SAMN13220002	SRR10400311	Female
m05327	GBS	PRJNA382404	SAMN13220003	SRR10400310	Female
m05328	GBS	PRJNA382404	SAMN13220004	SRR10400309	Male
m05329	GBS	PRJNA382404	SAMN13220005	SRR10400308	Female
m05330	GBS	PRJNA382404	SAMN13220006	SRR10400307	Female
m05331	GBS	PRJNA382404	SAMN13220007	SRR10400306	Male
m05334	GBS	PRJNA382404	SAMN13220010	SRR10400302	Male
m05335	GBS	PRJNA382404	SAMN13220011	SRR10400301	Male
m05336	GBS	PRJNA382404	SAMN13220012	SRR10400300	Male
m05337	GBS	PRJNA382404	SAMN13220013	SRR10400299	Male
m05338	GBS	PRJNA382404	SAMN13220014	SRR10400298	Female
m05339	GBS	PRJNA382404	SAMN13220015	SRR10400297	Female
m05340	GBS	PRJNA382404	SAMN13220016	SRR10400296	Female
m05341	GBS	PRJNA382404	SAMN13220017	SRR10400295	Female
m05342	GBS	PRJNA382404	SAMN13220018	SRR10400294	Female
m05343	GBS	PRJNA382404	SAMN13220019	SRR10400292	Female
m05344	GBS	PRJNA382404	SAMN13220020	SRR10400291	Female
m05345	GBS	PRJNA382404	SAMN13220021	SRR10400290	Female
m05346	GBS	PRJNA382404	SAMN13220022	SRR10400289	Female
m05347	GBS	PRJNA382404	SAMN13220024	SRR10400287	Female
m05348	GBS	PRJNA382404	SAMN13220026	SRR10400285	Male
m05349	GBS	PRJNA382404	SAMN13220027	SRR10400284	Male
m05350	GBS	PRJNA382404	SAMN13220028	SRR10400283	Female
m05351	GBS	PRJNA382404	SAMN13220029	SRR10400281	Male
m05352	GBS	PRJNA382404	SAMN13220030	SRR10400280	Male
m05353	GBS	PRJNA382404	SAMN13220031	SRR10400279	Male
m05354	GBS	PRJNA382404	SAMN13220032	SRR10400278	Male
m05355	GBS	PRJNA382404	SAMN13220033	SRR10400277	Male
m05356	GBS	PRJNA382404	SAMN13220034	SRR10400276	Female
m05357	GBS	PRJNA382404	SAMN13220035	SRR10400275	Female
m05358	GBS	PRJNA382404	SAMN13220036	SRR10400274	Male
m05359	GBS	PRJNA382404	SAMN13220037	SRR10400273	Female
m05360	GBS	PRJNA382404	SAMN13220038	SRR10400272	Male
m05361	GBS	PRJNA382404	SAMN13220039	SRR10400270	Female
m05362	GBS	PRJNA382404	SAMN13220040	SRR10400269	Male
m05363	GBS	PRJNA382404	SAMN13220041	SRR10400268	Female
m05364	GBS	PRJNA382404	SAMN13220042	SRR10400267	Female
m05365	GBS	PRJNA382404	SAMN13220043	SRR10400266	Female
m05366	GBS	PRJNA382404	SAMN13220044	SRR10400265	Female
m05585	GBS	PRJNA382404	SAMN34286657	SRR24254915	Male
m05587	GBS	PRJNA382404	SAMN34286735	SRR24255066	Male
m05597	GBS	PRJNA382404	SAMN34286787	SRR24254961	Male
m05622	GBS	PRJNA382404	SAMN34286630	SRR24255002	Male
m05649	GBS	PRJNA382404	SAMN34286736	SRR24255065	Female
m05785	GBS	PRJNA382404	SAMN17317086	SRR24234352	Female
m05790	GBS	PRJNA382404	SAMN17317092	SRR24234372	Female
m05793	GBS	PRJNA382404	SAMN17317095	SRR24234402	Female
m05795	GBS	PRJNA382404	SAMN17317097	SRR24234400	Female
m05796	GBS	PRJNA382404	SAMN17317098	SRR24234399	Female
m05797	GBS	PRJNA382404	SAMN17317099	SRR24234377	Female
m05798	GBS	PRJNA382404	SAMN17317100	SRR24234342	Female
m05799	GBS	PRJNA382404	SAMN17317101	SRR24234347	Female
m05800	GBS	PRJNA382404	SAMN17317102	SRR24234341	Female
m05801	GBS	PRJNA382404	SAMN17317103	SRR24234381	Female
m05806	GBS	PRJNA382404	SAMN17317109	SRR24234380	Female
m05807	GBS	PRJNA382404	SAMN17317110	SRR24234379	Female
m05808	GBS	PRJNA382404	SAMN17317111	SRR24234395	Female
m05809	GBS	PRJNA382404	SAMN17317112	SRR24234364	Male
m05810	GBS	PRJNA382404	SAMN17317113	SRR24234363	Male
m05811	GBS	PRJNA382404	SAMN17317114	SRR24234378	Female
m05816	GBS	PRJNA382404	SAMN17317040	SRR24234362	Male
m05817	GBS	PRJNA382404	SAMN17317041	SRR24234387	Male
m05823	GBS	PRJNA382404	SAMN17317047	SRR24234383	Male
m05830	GBS	PRJNA382404	SAMN17317055	SRR24234350	Female
m05831	GBS	PRJNA382404	SAMN17317056	SRR24234339	Female
m05832	GBS	PRJNA382404	SAMN17317057	SRR24234391	Female
m05833	GBS	PRJNA382404	SAMN17317058	SRR24234390	Female
m05835	GBS	PRJNA382404	SAMN17317060	SRR24234407	Female
m07422	GBS	PRJNA382404	SAMN17317021	SRR24255125	Male
m07431	GBS	PRJNA382404	SAMN17317030	SRR24255124	Male
m07488	GBS	PRJNA382404	SAMN17774582	SRR24255123	Female
m07489	GBS	PRJNA382404	SAMN17774584	SRR24234371	Female
m07490	GBS	PRJNA382404	SAMN17774585	SRR24234351	Female
m07491	GBS	PRJNA382404	SAMN17774586	SRR24234356	Female
m07493	GBS	PRJNA382404	SAMN17774588	SRR24234357	Female
m07494	GBS	PRJNA382404	SAMN17774589	SRR24234338	Female
m07507	GBS	PRJNA382404	SAMN17774602	SRR24234366	Female
m07509	GBS	PRJNA382404	SAMN17774605	SRR24234345	Female
m07511	GBS	PRJNA382404	SAMN17774607	SRR24234358	Female
m07512	GBS	PRJNA382404	SAMN17774608	SRR24234370	Female
m08197	GBS	PRJNA382404	SAMN24592453	SRR24255122	Female
m08210	GBS	PRJNA382404	SAMN24592466	SRR24234418	Male
m08310	GBS	PRJNA382404	SAMN28947536	SRR24234359	Female
m08311	GBS	PRJNA382404	SAMN28947537	SRR24234419	Female
m08662	GBS	PRJNA382404	SAMN32333267	SRR24234340	Female
m08663	GBS	PRJNA382404	SAMN32333268	SRR24234374	Female
m08677	GBS	PRJNA382404	SAMN32333282	SRR24234416	Male
m08684	GBS	PRJNA382404	SAMN32333289	SRR24234375	Female
m08687	GBS	PRJNA382404	SAMN34287800	SRR24255193	Female
m09116	GBS	PRJNA382404	SAMN34224663	SRR24234373	Female
m09125	GBS	PRJNA382404	SAMN34286758	SRR24255021	Female
m09132	GBS	PRJNA382404	SAMN34224675	SRR24234410	Female
m09133	GBS	PRJNA382404	SAMN34224673	SRR24234398	Female
m09137	GBS	PRJNA382404	SAMN34224677	SRR24234409	Female
m09142	GBS	PRJNA382404	SAMN34224669	SRR24234413	Female
m09577	GBS	PRJNA382404	SAMN34286685	SRR24254940	Female
m09578	GBS	PRJNA382404	SAMN34286686	SRR24254939	Female
m09579	GBS	PRJNA382404	SAMN34286687	SRR24254938	Female
m09580	GBS	PRJNA382404	SAMN34286688	SRR24254937	Male
m09581	GBS	PRJNA382404	SAMN34286689	SRR24254936	Male
m09582	GBS	PRJNA382404	SAMN34286690	SRR24254935	Male
m09583	GBS	PRJNA382404	SAMN34286691	SRR24254933	Male
m09584	GBS	PRJNA382404	SAMN34286692	SRR24255064	Male
m09585	GBS	PRJNA382404	SAMN34286693	SRR24255063	Male
m09586	GBS	PRJNA382404	SAMN34286694	SRR24255062	Female
m09587	GBS	PRJNA382404	SAMN34286695	SRR24255061	Male
m09588	GBS	PRJNA382404	SAMN34286696	SRR24255060	Female
m09589	GBS	PRJNA382404	SAMN34286697	SRR24255059	Female
m09590	GBS	PRJNA382404	SAMN34286698	SRR24255058	Female
m09591	GBS	PRJNA382404	SAMN34286699	SRR24255057	Female
m09592	GBS	PRJNA382404	SAMN34286700	SRR24255056	Female
m09593	GBS	PRJNA382404	SAMN34286701	SRR24255054	Female
m09594	GBS	PRJNA382404	SAMN34286702	SRR24255053	Male
m09595	GBS	PRJNA382404	SAMN34286703	SRR24255052	Female
m09596	GBS	PRJNA382404	SAMN34286704	SRR24255051	Female
m09597	GBS	PRJNA382404	SAMN34286705	SRR24255050	Female
m09598	GBS	PRJNA382404	SAMN34286706	SRR24255049	Female
m09599	GBS	PRJNA382404	SAMN34286707	SRR24255048	Female
m09600	GBS	PRJNA382404	SAMN34286708	SRR24255047	Female
m09601	GBS	PRJNA382404	SAMN34286710	SRR24255044	Male
m09602	GBS	PRJNA382404	SAMN34286711	SRR24255092	Male
m09603	GBS	PRJNA382404	SAMN34286712	SRR24255091	Male
m09604	GBS	PRJNA382404	SAMN34286713	SRR24255090	Female
m09605	GBS	PRJNA382404	SAMN34286714	SRR24255089	Male
m09606	GBS	PRJNA382404	SAMN34286715	SRR24255088	Male
m09607	GBS	PRJNA382404	SAMN34286716	SRR24255087	Female
m09608	GBS	PRJNA382404	SAMN34286718	SRR24255085	Female
m09609	GBS	PRJNA382404	SAMN34286720	SRR24255083	Male
m09610	GBS	PRJNA382404	SAMN34286721	SRR24255081	Male
m09611	GBS	PRJNA382404	SAMN34286722	SRR24255080	Female
m09612	GBS	PRJNA382404	SAMN34286723	SRR24255079	Male
m09613	GBS	PRJNA382404	SAMN34286724	SRR24255078	Female
m09614	GBS	PRJNA382404	SAMN34286726	SRR24255076	Male
m09615	GBS	PRJNA382404	SAMN34286727	SRR24255075	Male
m09616	GBS	PRJNA382404	SAMN34286728	SRR24255074	Male
m09617	GBS	PRJNA382404	SAMN34286729	SRR24255073	Male
m09618	GBS	PRJNA382404	SAMN34286730	SRR24255072	Female
m09619	GBS	PRJNA382404	SAMN34286731	SRR24255070	Female
m09620	GBS	PRJNA382404	SAMN34286732	SRR24255069	Male
m09621	GBS	PRJNA382404	SAMN34286733	SRR24255068	Male
m09622	GBS	PRJNA382404	SAMN34286737	SRR24255045	Female
m09623	GBS	PRJNA382404	SAMN34286738	SRR24255043	Female
m09624	GBS	PRJNA382404	SAMN34286739	SRR24255042	Female
m09625	GBS	PRJNA382404	SAMN34286740	SRR24255041	Male
m09626	GBS	PRJNA382404	SAMN34286741	SRR24255039	Female
m09627	GBS	PRJNA382404	SAMN34286742	SRR24255038	Male
m09628	GBS	PRJNA382404	SAMN34286743	SRR24255037	Male
m09629	GBS	PRJNA382404	SAMN34286744	SRR24255036	Male
m09630	GBS	PRJNA382404	SAMN34286745	SRR24255035	Female
m09631	GBS	PRJNA382404	SAMN34286747	SRR24255033	Female
m09632	GBS	PRJNA382404	SAMN34286748	SRR24255032	Female
m09633	GBS	PRJNA382404	SAMN34286749	SRR24255031	Female
m09634	GBS	PRJNA382404	SAMN34286750	SRR24255030	Male
m09635	GBS	PRJNA382404	SAMN34286751	SRR24255028	Female
m09636	GBS	PRJNA382404	SAMN34253013	SRR24218397	Male
m09637	GBS	PRJNA382404	SAMN34253014	SRR24218396	Female
m09639	GBS	PRJNA382404	SAMN34253016	SRR24218374	Female
m09640	GBS	PRJNA382404	SAMN34253017	SRR24218373	Male
m09641	GBS	PRJNA382404	SAMN34253018	SRR24218372	Male
m09642	GBS	PRJNA382404	SAMN34253020	SRR24218370	Male
m09643	GBS	PRJNA382404	SAMN34253021	SRR24218369	Female
m09645	GBS	PRJNA382404	SAMN34253023	SRR24218395	Female
m09646	GBS	PRJNA382404	SAMN34253024	SRR24218394	Male
m09647	GBS	PRJNA382404	SAMN34253025	SRR24218393	Male
m09648	GBS	PRJNA382404	SAMN34253027	SRR24218391	Female
m09649	GBS	PRJNA382404	SAMN34253028	SRR24218390	Male
m09650	GBS	PRJNA382404	SAMN34253029	SRR24218389	Male
m09652	GBS	PRJNA382404	SAMN34253031	SRR24218387	Male
m09653	GBS	PRJNA382404	SAMN34253032	SRR24218386	Female
m09654	GBS	PRJNA382404	SAMN34253033	SRR24218384	Female
m09655	GBS	PRJNA382404	SAMN34253034	SRR24218383	Male
m09656	GBS	PRJNA382404	SAMN34253035	SRR24218382	Female
m09657	GBS	PRJNA382404	SAMN34253036	SRR24218381	Male
m09658	GBS	PRJNA382404	SAMN34253037	SRR24218380	Male
m09659	GBS	PRJNA382404	SAMN34253038	SRR24218379	Female
m09660	GBS	PRJNA382404	SAMN34253039	SRR24218378	Female
m09661	GBS	PRJNA382404	SAMN34253040	SRR24218377	Male
m09663	GBS	PRJNA382404	SAMN34253042	SRR24218375	Female
m09664	GBS	PRJNA382404	SAMN34286752	SRR24255027	Female
m09665	GBS	PRJNA382404	SAMN34286753	SRR24255026	Male
m09667	GBS	PRJNA382404	SAMN34286756	SRR24255023	Female
m09668	GBS	PRJNA382404	SAMN34286757	SRR24255022	Female
m09669	GBS	PRJNA382404	SAMN34286760	SRR24255019	Female
m09670	GBS	PRJNA382404	SAMN34286761	SRR24255017	Female
m09671	GBS	PRJNA382404	SAMN34286763	SRR24254987	Female
m09672	GBS	PRJNA382404	SAMN34286764	SRR24254986	Female
m09673	GBS	PRJNA382404	SAMN34286765	SRR24254985	Female
m09674	GBS	PRJNA382404	SAMN34286766	SRR24254984	Female
m09675	GBS	PRJNA382404	SAMN34286767	SRR24254983	Female
m09676	GBS	PRJNA382404	SAMN34286768	SRR24254982	Female
m09677	GBS	PRJNA382404	SAMN34286769	SRR24254981	Female
m09678	GBS	PRJNA382404	SAMN34286770	SRR24254980	Female
m09679	GBS	PRJNA382404	SAMN34286772	SRR24254977	Female
m09680	GBS	PRJNA382404	SAMN34286774	SRR24254975	Female
m09681	GBS	PRJNA382404	SAMN34286775	SRR24254974	Female
m09682	GBS	PRJNA382404	SAMN34286776	SRR24254973	Female
m09685	GBS	PRJNA382404	SAMN34286778	SRR24254971	Female
m09687	GBS	PRJNA382404	SAMN34286780	SRR24254969	Female
m09688	GBS	PRJNA382404	SAMN34286781	SRR24254967	Female
m09689	GBS	PRJNA382404	SAMN34286782	SRR24254966	Male
m09690	GBS	PRJNA382404	SAMN34286783	SRR24254965	Male
m09691	GBS	PRJNA382404	SAMN34286784	SRR24254964	Female
m09692	GBS	PRJNA382404	SAMN34286785	SRR24254963	Female
m09693	GBS	PRJNA382404	SAMN34286786	SRR24254962	Male
m09695	GBS	PRJNA382404	SAMN34286790	SRR24255014	Male
m09696	GBS	PRJNA382404	SAMN34286791	SRR24255012	Male
m09697	GBS	PRJNA382404	SAMN34286792	SRR24255011	Female
m09698	GBS	PRJNA382404	SAMN34286794	SRR24255009	Male
m09699	GBS	PRJNA382404	SAMN34286795	SRR24255008	Female
m09700	GBS	PRJNA382404	SAMN34286796	SRR24255007	Male
m09701	GBS	PRJNA382404	SAMN34286797	SRR24255006	Female
m09702	GBS	PRJNA382404	SAMN34286798	SRR24255005	Female
m09703	GBS	PRJNA382404	SAMN34286799	SRR24255004	Female
m09704	GBS	PRJNA382404	SAMN34286800	SRR24255003	Female
m09706	GBS	PRJNA382404	SAMN34286611	SRR24255095	Female
m09707	GBS	PRJNA382404	SAMN34286612	SRR24255094	Female
m09708	GBS	PRJNA382404	SAMN34286614	SRR24254989	Female
m09709	GBS	PRJNA382404	SAMN34286615	SRR24254922	Male
m09710	GBS	PRJNA382404	SAMN34286616	SRR24254911	Female
m09711	GBS	PRJNA382404	SAMN34286617	SRR24254956	Female
m09712	GBS	PRJNA382404	SAMN34286618	SRR24254945	Female
m09713	GBS	PRJNA382404	SAMN34286619	SRR24254934	Female
m09714	GBS	PRJNA382404	SAMN34286620	SRR24255055	Male
m09715	GBS	PRJNA382404	SAMN34286621	SRR24255093	Female
m09716	GBS	PRJNA382404	SAMN34286622	SRR24255082	Female
m09717	GBS	PRJNA382404	SAMN34286623	SRR24255071	Female
m09718	GBS	PRJNA382404	SAMN34286624	SRR24255040	Male
m09719	GBS	PRJNA382404	SAMN34286625	SRR24255029	Male
m09720	GBS	PRJNA382404	SAMN34286626	SRR24255018	Female
m09721	GBS	PRJNA382404	SAMN34286627	SRR24254979	Female
m09722	GBS	PRJNA382404	SAMN34286628	SRR24254968	Male
m09723	GBS	PRJNA382404	SAMN34286629	SRR24255013	Female
m09724	GBS	PRJNA382404	SAMN34286631	SRR24254999	Female
m09725	GBS	PRJNA382404	SAMN34286632	SRR24254998	Male
m09726	GBS	PRJNA382404	SAMN34286633	SRR24254997	Female
m09727	GBS	PRJNA382404	SAMN34286635	SRR24254995	Female
m09728	GBS	PRJNA382404	SAMN34286636	SRR24254994	Female
m09729	GBS	PRJNA382404	SAMN34286638	SRR24254992	Female
m09730	GBS	PRJNA382404	SAMN34286639	SRR24254991	Male
m09731	GBS	PRJNA382404	SAMN34286640	SRR24254990	Female
m09732	GBS	PRJNA382404	SAMN34286641	SRR24254932	Female
m09733	GBS	PRJNA382404	SAMN34286642	SRR24254931	Female
m09734	GBS	PRJNA382404	SAMN34286643	SRR24254930	Female
m09735	GBS	PRJNA382404	SAMN34286644	SRR24254929	Male
m09736	GBS	PRJNA382404	SAMN34286645	SRR24254928	Female
m09737	GBS	PRJNA382404	SAMN34286647	SRR24254926	Female
m09738	GBS	PRJNA382404	SAMN34286648	SRR24254925	Female
m09739	GBS	PRJNA382404	SAMN34286649	SRR24254924	Female
m09740	GBS	PRJNA382404	SAMN34286650	SRR24254923	Female
m09741	GBS	PRJNA382404	SAMN34286651	SRR24254921	Male
m09742	GBS	PRJNA382404	SAMN34286652	SRR24254920	Female
m09743	GBS	PRJNA382404	SAMN34286653	SRR24254919	Female
m09744	GBS	PRJNA382404	SAMN34286654	SRR24254918	Female
m09745	GBS	PRJNA382404	SAMN34286655	SRR24254917	Male
m09746	GBS	PRJNA382404	SAMN34286656	SRR24254916	Female
m09747	GBS	PRJNA382404	SAMN34286658	SRR24254914	Female
m09748	GBS	PRJNA382404	SAMN34286659	SRR24254913	Female
m09749	GBS	PRJNA382404	SAMN34286660	SRR24254912	Female
m09750	GBS	PRJNA382404	SAMN34286661	SRR24254910	Female
m09751	GBS	PRJNA382404	SAMN34286662	SRR24254909	Female
m09752	GBS	PRJNA382404	SAMN34286663	SRR24254908	Female
m09753	GBS	PRJNA382404	SAMN34286665	SRR24254906	Male
m09754	GBS	PRJNA382404	SAMN34286666	SRR24254905	Female
m09755	GBS	PRJNA382404	SAMN34286667	SRR24254960	Female
m09756	GBS	PRJNA382404	SAMN34286668	SRR24254959	Female
m09757	GBS	PRJNA382404	SAMN34286669	SRR24254958	Female
m09758	GBS	PRJNA382404	SAMN34286670	SRR24254957	Female
m09759	GBS	PRJNA382404	SAMN34286672	SRR24254954	Female
m09760	GBS	PRJNA382404	SAMN34286673	SRR24254953	Female
m09761	GBS	PRJNA382404	SAMN34286674	SRR24254952	Male
m09762	GBS	PRJNA382404	SAMN34286675	SRR24254951	Male
m09763	GBS	PRJNA382404	SAMN34286676	SRR24254950	Male
m09764	GBS	PRJNA382404	SAMN34286677	SRR24254949	Male
m09765	GBS	PRJNA382404	SAMN34286678	SRR24254948	Male
m09766	GBS	PRJNA382404	SAMN34286680	SRR24254946	Female
m09767	GBS	PRJNA382404	SAMN34286681	SRR24254944	Female
m09768	GBS	PRJNA382404	SAMN34286682	SRR24254943	Female
m09769	GBS	PRJNA382404	SAMN34286683	SRR24254942	Female
m09770	GBS	PRJNA382404	SAMN34286684	SRR24254941	Female
m09771	GBS	PRJNA382404	SAMN34287794	SRR24255192	Male
m09772	GBS	PRJNA382404	SAMN34287795	SRR24255181	Male
m09773	GBS	PRJNA382404	SAMN34287796	SRR24255170	Male
m09774	GBS	PRJNA382404	SAMN34287797	SRR24255160	Male
m09775	GBS	PRJNA382404	SAMN34287799	SRR24255159	Female
m09776	GBS	PRJNA382404	SAMN34287801	SRR24255158	Female
m09777	GBS	PRJNA382404	SAMN34287802	SRR24255157	Male
m09778	GBS	PRJNA382404	SAMN34287803	SRR24255156	Female
m09779	GBS	PRJNA382404	SAMN34287804	SRR24255155	Female
m09780	GBS	PRJNA382404	SAMN34287805	SRR24255191	Male
m09781	GBS	PRJNA382404	SAMN34287806	SRR24255190	Female
m09782	GBS	PRJNA382404	SAMN34287807	SRR24255189	Female
m09783	GBS	PRJNA382404	SAMN34287808	SRR24255188	Male
m09784	GBS	PRJNA382404	SAMN34287809	SRR24255187	Female
m09785	GBS	PRJNA382404	SAMN34287810	SRR24255186	Male
m09786	GBS	PRJNA382404	SAMN34287811	SRR24255185	Female
m09787	GBS	PRJNA382404	SAMN34287812	SRR24255184	Male
m09788	GBS	PRJNA382404	SAMN34287813	SRR24255183	Female
m09789	GBS	PRJNA382404	SAMN34287814	SRR24255182	Female
m09790	GBS	PRJNA382404	SAMN34287815	SRR24255180	Male
m09791	GBS	PRJNA382404	SAMN34287816	SRR24255179	Female
m09792	GBS	PRJNA382404	SAMN34287817	SRR24255178	Female
m09793	GBS	PRJNA382404	SAMN34287818	SRR24255177	Male
m09794	GBS	PRJNA382404	SAMN34287819	SRR24255176	Female
m09795	GBS	PRJNA382404	SAMN34287820	SRR24255175	Male
m09796	GBS	PRJNA382404	SAMN34287821	SRR24255174	Male
m09797	GBS	PRJNA382404	SAMN34287822	SRR24255173	Male
m09798	GBS	PRJNA382404	SAMN34287823	SRR24255172	Female
m09799	GBS	PRJNA382404	SAMN34287824	SRR24255171	Male
m09800	GBS	PRJNA382404	SAMN34287825	SRR24255169	Male
m09801	GBS	PRJNA382404	SAMN34287826	SRR24255168	Female
m09802	GBS	PRJNA382404	SAMN34287827	SRR24255167	Female
m09803	GBS	PRJNA382404	SAMN34287828	SRR24255166	Female
m09804	GBS	PRJNA382404	SAMN34287829	SRR24255165	Female
m09805	GBS	PRJNA382404	SAMN34287830	SRR24255164	Female
m09806	GBS	PRJNA382404	SAMN34287831	SRR24255163	Female
m09807	GBS	PRJNA382404	SAMN34287832	SRR24255162	Female

## Sheet: Supplementary Table 9
mGAP Alias	Application	SRA_BioProject	SRA_BioSample	SRA_Accession	Sex	Notes
m00293	WGS	PRJNA382404	SAMN07305076	SRR7865772	Male	Golden
m00574	WGS	PRJNA382404	SAMN09993135	SRR7865788	Female	Golden
m01062	WGS	PRJNA382404	SAMN09993416	SRR19868845	Female	Golden
m02222	WGS	PRJNA382404	SAMN11173266	SRR10452755,SRR19848191	Female	Golden
m05094	WGS	PRJNA382404	SAMN29418427	SRR19899193	Female	Golden
m08329	WGS	PRJNA382404	SAMN29405041	SRR19889737	Female	Golden
m08339	WGS	PRJNA382404	SAMN29405051	SRR19889763	Male	Golden
m08362	WGS	PRJNA382404	SAMN29418380	SRR19899196	Female	Golden
m08374	WGS	PRJNA382404	SAMN29418392	SRR19899232	Female	Golden
m08380	WGS	PRJNA382404	SAMN29418398	SRR19899225	Female	Golden
m08383	WGS	PRJNA382404	SAMN29418401	SRR19899222	Female	Golden
m08387	WGS	PRJNA382404	SAMN29418405	SRR19899217	Male	Golden
m08392	WGS	PRJNA382404	SAMN29418410	SRR19899212	Female	Golden
m08394	WGS	PRJNA382404	SAMN29418412	SRR19899210	Female	Golden
m08396	WGS	PRJNA382404	SAMN29418414	SRR19899208	Male	Golden
m08398	WGS	PRJNA382404	SAMN29418416	SRR19899205	Female	Golden
m08401	WGS	PRJNA382404	SAMN29418419	SRR19899202	Female	Golden
m08407	WGS	PRJNA382404	SAMN29418425	SRR19899195	Male	Golden
m08417	WGS	PRJNA382404	SAMN29418437	SRR19899182	Female	Golden
m08418	WGS	PRJNA382404	SAMN29418438	SRR19899181	Male	Golden
m08424	WGS	PRJNA382404	SAMN29418444	SRR19899175	Female	Golden
m08436	WGS	PRJNA382404	SAMN29418456	SRR19899161	Female	Golden
m08440	WGS	PRJNA382404	SAMN29418460	SRR19899157	Female	Golden

## Sheet: Supplementary Table 10
ID	Application	SRA_BioProject	SRA_BioSample	SRA_Accession	Sex	Notes
1D4	WGS	PRJNA976317	SAMN35364818	SRR24738011	Male	Golden
1L5	WGS	PRJNA976317	SAMN35364830	SRR24737998	Female	Golden
1Q0	WGS	PRJNA976317	SAMN35364822	SRR24738007	Male	Golden
1Q7	WGS	PRJNA976317	SAMN35364824	SRR24738005	Female	Golden
2N2	WGS	PRJNA976317	SAMN35364812	SRR24737993	Male	Golden
3M2	WGS	PRJNA976317	SAMN35364811	SRR24737994	Male	Golden
5K9	WGS	PRJNA976317	SAMN35364823	SRR24738006	Female	Golden
8R6	WGS	PRJNA976317	SAMN35364821	SRR24738008	Male	Golden
01K	WGS	PRJNA976317	SAMN36494070	SRR25306256	Male
04N	WGS	PRJNA976317	SAMN35364832	SRR24737996	Female
0F6	WGS	PRJNA976317	SAMN36494049	SRR25306279	Female
0G3	WGS	PRJNA976317	SAMN36494048	SRR25306280	Female
0G8	WGS	PRJNA976317	SAMN36494046	SRR25306282	Male
10S	WGS	PRJNA976317	SAMN36494039	SRR25306254	Female
12O	WGS	PRJNA976317	SAMN36494042	SRR25306251	Male
1D5	WGS	PRJNA976317	SAMN36494036	SRR25306274	Male
1E(3)	WGS	PRJNA976317	SAMN36494041	SRR25306252	Female
1G4	WGS	PRJNA976317	SAMN35364825	SRR24738004	Female
21C	WGS	PRJNA976317	SAMN35364814	SRR24737991	Female
25R	WGS	PRJNA976317	SAMN35364813	SRR24737992	Male
29H	WGS	PRJNA976317	SAMN36494047	SRR25306281	Male
33V	WGS	PRJNA976317	SAMN36494056	SRR25306271	Female
35N	WGS	PRJNA976317	SAMN36494067	SRR25306259	Female
36S	WGS	PRJNA976317	SAMN35364815	SRR24737990	Male
42L	WGS	PRJNA976317	SAMN36494034	SRR25306286	Female
44T	WGS	PRJNA976317	SAMN35364817	SRR24738012	Male
48L	WGS	PRJNA976317	SAMN35364826	SRR24738003	Male
48N	WGS	PRJNA976317	SAMN36494051	SRR25306277	Female
4C1	WGS	PRJNA976317	SAMN35364810	SRR24737995	Female
4C1B	WGS	PRJNA976317	SAMN36496208	SRR25304276	Female
4P1	WGS	PRJNA976317	SAMN35364828	SRR24738000	Male
50I	WGS	PRJNA976317	SAMN36494054	SRR25306273	Female
54N	WGS	PRJNA976317	SAMN36494038	SRR25306255	Female
5D2	WGS	PRJNA976317	SAMN36494064	SRR25306262	Male
5E(1)	WGS	PRJNA976317	SAMN35364807	SRR24738014	Male
5G3	WGS	PRJNA976317	SAMN35364819	SRR24738010	Male
5G9	WGS	PRJNA976317	SAMN35364809	SRR24738002	Female
5K4	WGS	PRJNA976317	SAMN35364829	SRR24737999	Female
61R	WGS	PRJNA976317	SAMN36494044	SRR25306284	Male
62H	WGS	PRJNA976317	SAMN36494059	SRR25306268	Female
64P	WGS	PRJNA976317	SAMN36494066	SRR25306260	Female
6B0	WGS	PRJNA976317	SAMN36494055	SRR25306272	Female
6C5	WGS	PRJNA976317	SAMN36494043	SRR25306250	Female
6I9	WGS	PRJNA976317	SAMN35364808	SRR24738013	Male
6Q2	WGS	PRJNA976317	SAMN35364820	SRR24738009	Female
72T	WGS	PRJNA976317	SAMN36494040	SRR25306253	Male
76J	WGS	PRJNA976317	SAMN36494053	SRR25306275	Female
76Z	WGS	PRJNA976317	SAMN35364816	SRR24737989	Male
78T	WGS	PRJNA976317	SAMN36494068	SRR25306258	Female
79C	WGS	PRJNA976317	SAMN36494045	SRR25306283	Female
79Z	WGS	PRJNA976317	SAMN35364827	SRR24738001	Female
80S	WGS	PRJNA976317	SAMN36494061	SRR25306266	Female
85B	WGS	PRJNA976317	SAMN36494065	SRR25306261	Male
88N	WGS	PRJNA976317	SAMN36494062	SRR25306265	Female
8A3	WGS	PRJNA976317	SAMN36494060	SRR25306267	Female
90D	WGS	PRJNA976317	SAMN35364831	SRR24737997	Female
91O	WGS	PRJNA976317	SAMN36494057	SRR25306270	Male
93O	WGS	PRJNA976317	SAMN36494058	SRR25306269	Female
94O	WGS	PRJNA976317	SAMN36494035	SRR25306285	Male
9A4	WGS	PRJNA976317	SAMN36494069	SRR25306257	Female
9C6	WGS	PRJNA976317	SAMN36494050	SRR25306278	Male
T03	WGS	PRJNA976317	SAMN36494037	SRR25306263	Female
T84	WGS	PRJNA976317	SAMN36494052	SRR25306276	Female
Z46	WGS	PRJNA976317	SAMN36494063	SRR25306264	Male
